# Supplementary material for: Genome-Wide Identification of Cyclic Nucleotide-Gated Ion Channel Gene Family in Wheat and Functional Analyses of TaCNGC14 and TaCNGC16
Source: Front Plant Sci. 2018 Jan 22;9:18. doi: 10.3389/fpls.2018.00018 (PMC5786745; doi:10.3389/fpls.2018.00018)
Supplement: Table S1 — Gene ID and location of the TaCNGCs. [file Table1.XLSX]

## Sheet: Sheet2
TaCNGC10.2A	6AL	1425	1962	18772	18235	18235	21813	5
TaCNGC10.2A	6AL	1184	1427	19143	18900
TaCNGC10.2A	6AL	1054	1188	19411	19277
TaCNGC10.2A	6AL	769	1055	20026	19740
TaCNGC10.2A	6AL	553	772	20331	20112
TaCNGC10.2A	6AL	28	555	21813	21286
TaCNGC10A	6AL	1	61	3723	3783	3723	7541	6
TaCNGC10A	6AL	57	555	4546	5044
TaCNGC10A	6AL	552	770	5284	5502
TaCNGC10A	6AL	765	1052	5634	5921
TaCNGC10A	6AL	1051	1164	6225	6338
TaCNGC10A	6AL	1162	1404	6484	6726
TaCNGC10A	6AL	1401	2088	6854	7541
TaCNGC10B	6BL	1	61	35126	35186	35126	38670	7
TaCNGC10B	6BL	57	555	35887	36385
TaCNGC10B	6BL	552	770	37070	37288
TaCNGC10B	6BL	765	1052	37418	37705
TaCNGC10B	6BL	1051	1164	38015	38128
TaCNGC10B	6BL	1162	1403	38273	38514
TaCNGC10B	6BL	1401	1434	38637	38670
TaCNGC10D	6DL	1401	2088	68329	67642	67642	71173	6
TaCNGC10D	6DL	1162	1404	68699	68457
TaCNGC10D	6DL	1051	1164	68957	68844
TaCNGC10D	6DL	765	1052	69548	69261
TaCNGC10D	6DL	552	770	69898	69680
TaCNGC10D	6DL	57	555	70636	70138
TaCNGC10D	6DL	1	61	71173	71113
TaCNGC11B	7BS	792	1461	171565	170896	170896	173690	4
TaCNGC11B	7BS	553	794	171960	171719
TaCNGC11B	7BS	442	555	172890	172777
TaCNGC11B	7BS	150	443	173404	173111
TaCNGC11B	7BS	1	155	173690	173536
TaCNGC11D	7DS	1	71	55312	55382	55312	59990	6
TaCNGC11D	7DS	69	570	55933	56434
TaCNGC11D	7DS	568	785	57289	57506
TaCNGC11D	7DS	780	1070	57643	57933
TaCNGC11D	7DS	1069	1182	58158	58271
TaCNGC11D	7DS	1180	1421	58923	59164
TaCNGC11D	7DS	1419	2091	59318	59990
TaCNGC11U	U	1	71	16841	16911	16841	24192	6
TaCNGC11U	U	69	567	17479	17977
TaCNGC11U	U	565	782	18763	18980
TaCNGC11U	U	777	1067	19111	19401
TaCNGC11U	U	1066	1179	19590	19703
TaCNGC11U	U	1178	1418	23136	23376
TaCNGC11U	U	1416	2088	23520	24192
TaCNGC12A	6AL	1	444	15135	15578	15135	25160	11
TaCNGC12A	6AL	442	635	16093	16285
TaCNGC12A	6AL	629	729	17230	17330
TaCNGC12A	6AL	725	871	20380	20526
TaCNGC12A	6AL	866	1122	21073	21329
TaCNGC12A	6AL	1119	1389	21689	21959
TaCNGC12A	6AL	1384	1536	22190	22342
TaCNGC12A	6AL	1535	1614	22575	22654
TaCNGC12A	6AL	1612	1745	23637	23770
TaCNGC12A	6AL	1743	1990	24199	24446
TaCNGC12A	6AL	1989	2156	24528	24695
TaCNGC12A	6AL	2151	2322	24989	25160
TaCNGC12B	6BL	1	111	113549	113659	113549	122138	11
TaCNGC12B	6BL	109	302	114089	114281
TaCNGC12B	6BL	296	396	115220	115320
TaCNGC12B	6BL	392	538	117349	117495
TaCNGC12B	6BL	533	789	118059	118315
TaCNGC12B	6BL	786	1056	118675	118945
TaCNGC12B	6BL	1051	1203	119236	119388
TaCNGC12B	6BL	1202	1281	119624	119703
TaCNGC12B	6BL	1279	1412	120777	120910
TaCNGC12B	6BL	1410	1657	121180	121427
TaCNGC12B	6BL	1656	1823	121509	121676
TaCNGC12B	6BL	1818	1989	121967	122138
TaCNGC12D	6DL	1	105	12188	12292	12188	21649	9
TaCNGC12D	6DL	101	247	14354	14500
TaCNGC12D	6DL	242	498	15064	15320
TaCNGC12D	6DL	495	765	15680	15950
TaCNGC12D	6DL	760	912	16181	16333
TaCNGC12D	6DL	911	990	19133	19212
TaCNGC12D	6DL	988	1121	20287	20420
TaCNGC12D	6DL	1118	1366	20691	20939
TaCNGC12D	6DL	1365	1532	21021	21188
TaCNGC12D	6DL	1527	1698	21478	21649
TaCNGC13B	7BS	2151	2268	105136	105019	105019	114686	10
TaCNGC13B	7BS	2052	2152	106526	106426
TaCNGC13B	7BS	1897	2057	106793	106633
TaCNGC13B	7BS	1658	1900	107138	106896
TaCNGC13B	7BS	1450	1662	108559	108347
TaCNGC13B	7BS	1048	1452	109052	108648
TaCNGC13B	7BS	797	1050	109710	109457
TaCNGC13B	7BS	661	803	111395	111253
TaCNGC13B	7BS	566	663	112860	112763
TaCNGC13B	7BS	404	572	113771	113604
TaCNGC13B	7BS	1	406	114686	114281
TaCNGC13D	7DS	1	461	25639	26099	25639	29945	5
TaCNGC13D	7DS	460	803	26421	26764
TaCNGC13D	7DS	794	1002	27065	27274
TaCNGC13D	7DS	1000	1404	27730	28134
TaCNGC13D	7DS	1402	1623	28223	28445
TaCNGC13D	7DS	1610	1851	29704	29945
TaCNGC14A	5AL	2354	2391	69130	69093	69093	73380	5
TaCNGC14A	5AL	1489	2249	69995	69235
TaCNGC14A	5AL	1377	1493	70223	70107
TaCNGC14A	5AL	1054	1385	70847	70515
TaCNGC14A	5AL	835	1053	71759	71541
TaCNGC14A	5AL	1	841	74220	73380
TaCNGC14B	5BL	2668	2703	74260	74225	74225	86267	8
TaCNGC14B	5BL	2598	2669	75553	75482
TaCNGC14B	5BL	2191	2303	75960	75848
TaCNGC14B	5BL	2079	2195	76180	76064
TaCNGC14B	5BL	1749	2087	76849	76511
TaCNGC14B	5BL	1537	1755	77657	77439
TaCNGC14B	5BL	1432	1543	79268	79157
TaCNGC14B	5BL	636	1543	80193	79286
TaCNGC14B	5BL	1	636	86902	86267
TaCNGC15A	3AL	1727	2103	24267	23891	23891	27206	5
TaCNGC15A	3AL	1512	1626	24482	24368
TaCNGC15A	3AL	1076	1512	24998	24562
TaCNGC15A	3AL	751	1079	25411	25083
TaCNGC15A	3AL	531	751	25798	25578
TaCNGC15A	3AL	1	537	27206	26670
TaCNGC15B	3B	1503	2019	84716	84200	84200	87514	4
TaCNGC15B	3B	1067	1503	85251	84815
TaCNGC15B	3B	742	1070	85662	85334
TaCNGC15B	3B	522	742	86051	85831
TaCNGC15B	3B	1	528	87514	86987
TaCNGC15D	3DL	1506	2022	12357	11841	11841	15045	4
TaCNGC15D	3DL	1070	1506	12892	12456
TaCNGC15D	3DL	745	1073	13295	12967
TaCNGC15D	3DL	525	745	13689	13469
TaCNGC15D	3DL	1	531	15045	14515
TaCNGC16A	1AL	1	639	22917	23556	22917	29963	3
TaCNGC16A	1AL	629	850	28285	28506
TaCNGC16A	1AL	847	1608	28583	29344
TaCNGC16A	1AL	1609	2127	29445	29963
TaCNGC16B	1BL	1588	2106	20769	20251	20251	25486	3
TaCNGC16B	1BL	829	1587	21616	20858
TaCNGC16B	1BL	608	829	21931	21710
TaCNGC16B	1BL	1	618	25486	24868
TaCNGC16D	1DL	1	606	70460	71065	70460	75630	3
TaCNGC16D	1DL	599	820	73971	74192
TaCNGC16D	1DL	813	1578	74270	75035
TaCNGC16D	1DL	1579	2097	75112	75630
TaCNGC1A	6AL	22	560	228795	229335	228795	260764	5
TaCNGC1A	6AL	556	773	229974	230191
TaCNGC1A	6AL	772	1049	237069	237346
TaCNGC1A	6AL	1048	1161	237432	237545
TaCNGC1A	6AL	1160	1400	248035	248275
TaCNGC1A	6AL	1398	2097	260065	260764
TaCNGC2/3A	7AL	975	1674	231201	230502	230502	235387	5
TaCNGC2/3A	7AL	736	977	232099	231858
TaCNGC2/3A	7AL	624	738	232867	232753
TaCNGC2/3A	7AL	337	626	233236	232947
TaCNGC2/3A	7AL	121	338	234886	234669
TaCNGC2/3A	7AL	28	125	235387	235290
TaCNGC2/3B	7BL	807	1506	38798	38099	38099	43003	4
TaCNGC2/3B	7BL	568	809	39817	39576
TaCNGC2/3B	7BL	456	570	40616	40502
TaCNGC2/3B	7BL	158	458	40994	40696
TaCNGC2/3B	7BL	1	170	43003	42834
TaCNGC2/3D	7DL	20	562	44657	45200	44657	50373	5
TaCNGC2/3D	7DL	544	743	45621	45820
TaCNGC2/3D	7DL	731	1037	47763	48067
TaCNGC2/3D	7DL	1035	1149	48147	48261
TaCNGC2/3D	7DL	1147	1388	48770	49011
TaCNGC2/3D	7DL	1386	2085	49674	50373
TaCNGC4A	5AL	1336	2250	58431	57516	57516	60019	3
TaCNGC4A	5AL	1228	1341	58611	58498
TaCNGC4A	5AL	58	1229	59855	58684
TaCNGC4A	5AL	1	57	60019	59963
TaCNGC4B	5BL	1054	1965	26950	26039	26039	28160	2
TaCNGC4B	5BL	943	1056	27148	27035
TaCNGC4B	5BL	1	944	28160	27217
TaCNGC4D	5DL	1249	2160	4268	3357	3357	13076	2
TaCNGC4D	5DL	1138	1251	11854	11741
TaCNGC4D	5DL	1	1143	13076	11933
TaCNGC5.1A	5AL	1	2067	67102	69168	67102	69168	0
TaCNGC5.1B	5BL	1	2043	65902	63860	65902	63860	0
TaCNGC5.1D	5DL	1	2199	7987	10185	7987	10185	0
TaCNGC5.2A	1AS	1	2100	57147	59246	57147	59246	0
TaCNGC5.2B	1BS	1	2097	15471	13375	15471	13375	0
TaCNGC5.2D	1DS	1	2097	44489	42393	44489	42393	0
TaCNGC6A	2AL	28	603	8666	9241	8666	13441	5
TaCNGC6A	2AL	597	816	9534	9753
TaCNGC6A	2AL	814	1115	10219	10520
TaCNGC6A	2AL	1109	1227	12240	12360
TaCNGC6A	2AL	1226	1467	12435	12676
TaCNGC6A	2AL	1464	2151	12754	13441
TaCNGC6B	2BL	1457	2151	91988	91295	91295	96342	5
TaCNGC6B	2BL	1225	1467	92302	92060
TaCNGC6B	2BL	1114	1227	92489	92376
TaCNGC6B	2BL	817	1115	94787	94489
TaCNGC6B	2BL	599	816	95471	95254
TaCNGC6B	2BL	28	603	96342	95767
TaCNGC6D	2DL	1457	2154	24817	24121	24121	28912	5
TaCNGC6D	2DL	1225	1466	25131	24890
TaCNGC6D	2DL	1114	1227	25318	25205
TaCNGC6D	2DL	817	1115	27358	27060
TaCNGC6D	2DL	600	816	28040	27824
TaCNGC6D	2DL	28	603	28912	28337
TaCNGC7.1A	6AL	26	630	9836	10440	9836	16306	2
TaCNGC7.1A	6AL	627	847	14720	14940
TaCNGC7.1A	6AL	841	2115	15032	16306
TaCNGC7.1B	6BL	898	2154	16186	14930	14930	22562	3
TaCNGC7.1B	6BL	681	901	16499	16279
TaCNGC7.1B	6BL	83	684	22367	21766
TaCNGC7.1B	6BL	1	88	22562	22475
TaCNGC7.1D	6DL	26	633	19847	20454	19847	29935	2
TaCNGC7.1D	6DL	630	850	28351	28571
TaCNGC7.1D	6DL	844	2109	28670	29935
TaCNGC7.2A	6AL	28	597	3774	4343	3774	6094	3
TaCNGC7.2A	6AL	592	1100	4442	4950
TaCNGC7.2A	6AL	1097	1212	5037	5152
TaCNGC7.2A	6AL	1208	2058	5244	6094
TaCNGC7.2B	6BL	1097	2154	124077	123020	123020	125376	2
TaCNGC7.2B	6BL	588	1100	124712	124201
TaCNGC7.2B	6BL	28	597	125376	124807
TaCNGC7.2D	6DL	1208	2058	9152	8302	8302	10664	3
TaCNGC7.2D	6DL	1097	1212	9361	9246
TaCNGC7.2D	6DL	592	1100	9996	9488
TaCNGC7.2D	6DL	27	597	10664	10094
TaCNGC8A	4AL	1344	2175	10958	10127	10127	13235	5
TaCNGC8A	4AL	1104	1346	11290	11048
TaCNGC8A	4AL	994	1107	11604	11491
TaCNGC8A	4AL	685	995	12031	11721
TaCNGC8A	4AL	469	686	12346	12129
TaCNGC8A	4AL	1	471	13235	12765
TaCNGC8B	4BS	1353	2169	42286	41470	41470	44507	5
TaCNGC8B	4BS	1113	1360	42624	42377
TaCNGC8B	4BS	1003	1116	42869	42756
TaCNGC8B	4BS	694	1004	43304	42994
TaCNGC8B	4BS	478	695	43609	43392
TaCNGC8B	4BS	1	480	44507	44028
TaCNGC8D	4DS	1353	2178	4263	3438	3438	6412	5
TaCNGC8D	4DS	1113	1355	4606	4364
TaCNGC8D	4DS	1003	1116	4857	4744
TaCNGC8D	4DS	694	1004	5261	4951
TaCNGC8D	4DS	478	695	5567	5350
TaCNGC8D	4DS	1	480	6412	5933
TaCNGC9A	5AL	1438	2121	86231	85548	85548	90049	6
TaCNGC9A	5AL	1199	1439	86625	86385
TaCNGC9A	5AL	1087	1200	87143	87030
TaCNGC9A	5AL	784	1088	87554	87250
TaCNGC9A	5AL	568	783	88176	87961
TaCNGC9A	5AL	57	572	89302	88787
TaCNGC9A	5AL	1	60	90049	89990
TaCNGC9B	5BL	1438	2121	49430	48747	48747	54620	6
TaCNGC9B	5BL	1199	1439	49876	49636
TaCNGC9B	5BL	1087	1200	50370	50257
TaCNGC9B	5BL	784	1088	50781	50477
TaCNGC9B	5BL	568	783	51399	51184
TaCNGC9B	5BL	57	572	53873	53358
TaCNGC9B	5BL	1	60	54620	54561
TaCNGC9D	5DL	1	60	76006	76065	76006	80616	6
TaCNGC9D	5DL	57	572	76741	77256
TaCNGC9D	5DL	568	783	77881	78096
TaCNGC9D	5DL	781	1088	78588	78895
TaCNGC9D	5DL	1087	1200	79004	79117
TaCNGC9D	5DL	1199	1439	79500	79740
TaCNGC9D	5DL	1438	2121	79933	80616

## Sheet: Sheet1
Table S1 | Gene ID and location of the TaCNGCs
Gene	Chr.Name	Amino acids	Exon	Chr.	Scaffolds	Gene Position		TGACv1 No.
						Start	End
TaCNGC1	TaCNGC1A	698	6	6AL	470872	228795	260764	AA1497360.1
	TaCNGC1DP	-	-	6DS	542455	240941	280383	-
TaCNGC2/3	TaCNGC2/3A	557	6	7AL	556032	230502	235387	AA1753160.1
	TaCNGC2/3B	501	5	7BL	579414	38099	43003	AA1907130.1
	TaCNGC2/3D	694	6	7DL	603075	44657	50373	AA1975340.1
TaCNGC4	TaCNGC4A	749	4	5AL	376039	57516	60019	AA1231160.1
	TaCNGC4B	654	3	5BL	406062	26039	28160	AA1340080.1
	TaCNGC4D	719	3	5DL	433121	3357	13076	AA1402750.1
TaCNGC5	TaCNGC5.1A	688	1	5AL	375657	67102	69168	AA1225250.1
	TaCNGC5.1B	680	1	5BL	405743	65902	63860	AA1334310.1
	TaCNGC5.1D	689	1	5DL	437676	7987	10185	AA1467100.1
	TaCNGC5.2A	699	1	1AS	19890	57147	59246	AA0072520.1
	TaCNGC5.2B	698	1	1BS	49361	15471	13375	AA0150610.1
	TaCNGC5.2D	698	1	1DS	80801	44489	42393	AA0253910.1
TaCNGC6	TaCNGC6A	716	6	2AL	97035	8666	13441	AA0322740.1
	TaCNGC6B	716	6	2BL	130157	91295	96342	AA0405260.1
	TaCNGC6D	717	6	2DL	160734	24121	28912	AA0553580.1
TaCNGC7	TaCNGC7.1A	704	3	6AL	472123	9836	16306	AA1518000.1
	TaCNGC7.1B	717	4	6BL	499635	14930	22562	AA1588000.1
	TaCNGC7.1D	702	3	6DL	527827	19847	29935	AA1709040.1
	TaCNGC7.2A	685	4	6AL	474496	3774	6094	AA1535360.1
	TaCNGC7.2B	717	3	6BL	499483	123020	125376	AA1583940.1
	TaCNGC7.2D	685	4	6DL	529165	8302	10664	AA1717650.1
TaCNGC8	TaCNGC8A	724	6	4AL	290549	10127	13235	AA0986620.1
	TaCNGC8B	722	6	4BS	329199	41470	44507	AA1098870.1
	TaCNGC8D	725	6	4DS	363028	3438	6412	AA1183080.1
TaCNGC9	TaCNGC9A	706	7	5AL	375151	85548	90049	AA1217010.1
	TaCNGC9B	706	7	5BL	404998	48747	54620	AA1317500.1
	TaCNGC9D	706	7	5DL	433346	76006	80616	AA1410340.4
TaCNGC10	TaCNGC10A	477	7	6AL	472259	3723	7541	AA1520040.1
	TaCNGC10B	695	8	6BL	501191	35126	38670	AA1614790.1
	TaCNGC10D	486	7	6DL	526370	67642	71173	AA1681070.1
	TaCNGC10.2A	695	6	6AL	472493	18235	21813	AA1522760.1
TaCNGC11	TaCNGC11U	696	7	U	644844	16841	24192	AA2141950.1
	TaCNGC11B	695	5	7BS	591958	170896	173690	AA1926720.1
	TaCNGC11D	773	7	7DS	622441	55312	59990	AA2039690.1
TaCNGC12	TaCNGC12A	662	12	6AL	473518	15135	25160	AA1531510.1
	TaCNGC12B	565	12	6BL	500056	113549	122138	AA1598040.1
	TaCNGC12D	755	10	6DL	527683	12188	21649	AA1707370.1
TaCNGC13	TaCNGC13B	621	11	7BS	592251	105019	114686	AA1934350.1
TaCNGC14	TaCNGC14A	685	6	5AL	374430	69093	73380	AA1199970.2
	TaCNGC14B	675	9	5BL	404418	74225	86267	AA1299170.1
	TaCNGC14DP	-	-	5DL	434131	35646	40068	-
TaCNGC15	TaCNGC15A	672	6	3AL	194811	23891	27206	AA0639970.1
	TaCNGC15B	673	5	3B	221356	84200	87514	AA0738220.1
	TaCNGC15D	708	5	3DL	253514	11841	15045	AA0894810.1
TaCNGC16	TaCNGC16A	701	4	1AL	1672	22917	29963	AA0033850.1
	TaCNGC16B	698	4	1BL	33292	20251	25486	AA0138560.1
	TaCNGC16D	653	4	1DL	61392	70460	75630	AA0193950.1
P Predict from genome sequence
