# Supplementary material for: Genome-Wide Identification of Cyclic Nucleotide-Gated Ion Channel Gene Family in Wheat and Functional Analyses of TaCNGC14 and TaCNGC16
Source: Front Plant Sci. 2018 Jan 22;9:18. doi: 10.3389/fpls.2018.00018 (PMC5786745; doi:10.3389/fpls.2018.00018)
Supplement: Table S2 — TaCNGCs sequence analysis. [file Table2.XLSX]

## Sheet: Sheet2
Table S2 | TaCNGCs sequence analysis
ID	Length(aa)	MW. (kD)	pI	Instability index		Total number of atoms	Atomic composition					Amino acid composition
TaCNGC1A	698	80491.4	9.11	45.64	unstable	11374	Carbon C 3656	Hydrogen H 5702	Nitrogen N 980	Oxygen O 1003	Sulfur S 33	Ala (A) 48 6.9%	Arg (R) 53 7.6%	Asn (N) 25 3.6%	Asp (D) 34 4.9%	Cys (C) 15 2.1%	Gln (Q) 27 3.9%	Glu (E) 38 5.4%	Gly (G) 34 4.9%	His (H) 11 1.6%	Ile (I) 37 5.3%	Leu (L) 86 12.3%	Lys (K) 35 5.0%	Met (M) 18 2.6%	Phe (F) 48 6.9%	Pro (P) 24 3.4%	Ser (S) 47 6.7%	Thr (T) 39 5.6%	Trp (W) 14 2.0%	Tyr (Y) 22 3.2%	Val (V) 43 6.2%	Pyl (O) 0 0.0%	Sec (U) 0 0.0%	(B) 0 0.0%	(Z) 0 0.0%	(X) 0 0.0%
TaCNGC2/3A	557	64042.5	9.41	46.54	unstable	9044	Carbon C 2874	Hydrogen H 4544	Nitrogen N 796	Oxygen O 798	Sulfur S 32	Ala (A) 45 8.1%	Arg (R) 45 8.1%	Asn (N) 26 4.7%	Asp (D) 22 3.9%	Cys (C) 14 2.5%	Gln (Q) 25 4.5%	Glu (E) 29 5.2%	Gly (G) 26 4.7%	His (H) 7 1.3%	Ile (I) 30 5.4%	Leu (L) 70 12.6%	Lys (K) 27 4.8%	Met (M) 18 3.2%	Phe (F) 25 4.5%	Pro (P) 20 3.6%	Ser (S) 36 6.5%	Thr (T) 30 5.4%	Trp (W) 12 2.2%	Tyr (Y) 21 3.8%	Val (V) 29 5.2%	Pyl (O) 0 0.0%	Sec (U) 0 0.0%	(B) 0 0.0%	(Z) 0 0.0%	(X) 0 0.0%
TaCNGC2/3B	501	57700.9	9.35	47.63	unstable	8123	Carbon C 2581	Hydrogen H 4070	Nitrogen N 720	Oxygen O 722	Sulfur S 30	Ala (A) 39 7.8%	Arg (R) 40 8.0%	Asn (N) 29 5.8%	Asp (D) 19 3.8%	Cys (C) 14 2.8%	Gln (Q) 22 4.4%	Glu (E) 27 5.4%	Gly (G) 22 4.4%	His (H) 6 1.2%	Ile (I) 27 5.4%	Leu (L) 61 12.2%	Lys (K) 24 4.8%	Met (M) 16 3.2%	Phe (F) 24 4.8%	Pro (P) 19 3.8%	Ser (S) 33 6.6%	Thr (T) 28 5.6%	Trp (W) 12 2.4%	Tyr (Y) 16 3.2%	Val (V) 23 4.6%	Pyl (O) 0 0.0%	Sec (U) 0 0.0%	(B) 0 0.0%	(Z) 0 0.0%	(X) 0 0.0%
TaCNGC2/3D	694	80165	9.39	47.69	unstable	11290	Carbon C 3620	Hydrogen H 5648	Nitrogen N 988	Oxygen O 996	Sulfur S 38	Ala (A) 46 6.6%	Arg (R) 53 7.6%	Asn (N) 34 4.9%	Asp (D) 29 4.2%	Cys (C) 18 2.6%	Gln (Q) 31 4.5%	Glu (E) 33 4.8%	Gly (G) 31 4.5%	His (H) 10 1.4%	Ile (I) 40 5.8%	Leu (L) 79 11.4%	Lys (K) 34 4.9%	Met (M) 20 2.9%	Phe (F) 43 6.2%	Pro (P) 27 3.9%	Ser (S) 53 7.6%	Thr (T) 36 5.2%	Trp (W) 16 2.3%	Tyr (Y) 23 3.3%	Val (V) 38 5.5%	Pyl (O) 0 0.0%	Sec (U) 0 0.0%	(B) 0 0.0%	(Z) 0 0.0%	(X) 0 0.0%
TaCNGC4A	749	85707.7	9.3	54.94	unstable	12079	Carbon C 3828	Hydrogen H 6047	Nitrogen N 1083	Oxygen O 1088	Sulfur S 33	Ala (A) 57 7.6%	Arg (R) 73 9.7%	Asn (N) 15 2.0%	Asp (D) 37 4.9%	Cys (C) 12 1.6%	Gln (Q) 30 4.0%	Glu (E) 47 6.3%	Gly (G) 48 6.4%	His (H) 14 1.9%	Ile (I) 48 6.4%	Leu (L) 76 10.1%	Lys (K) 29 3.9%	Met (M) 21 2.8%	Phe (F) 39 5.2%	Pro (P) 24 3.2%	Ser (S) 52 6.9%	Thr (T) 49 6.5%	Trp (W) 13 1.7%	Tyr (Y) 24 3.2%	Val (V) 41 5.5%	Pyl (O) 0 0.0%	Sec (U) 0 0.0%	(B) 0 0.0%	(Z) 0 0.0%	(X) 0 0.0%
TaCNGC4B	654	75713.3	8.67	51.79	unstable	10667	Carbon C 3400	Hydrogen H 5338	Nitrogen N 936	Oxygen O 962	Sulfur S 31	Ala (A) 44 6.7%	Arg (R) 60 9.2%	Asn (N) 15 2.3%	Asp (D) 34 5.2%	Cys (C) 12 1.8%	Gln (Q) 27 4.1%	Glu (E) 44 6.7%	Gly (G) 33 5.0%	His (H) 11 1.7%	Ile (I) 42 6.4%	Leu (L) 69 10.6%	Lys (K) 25 3.8%	Met (M) 19 2.9%	Phe (F) 35 5.4%	Pro (P) 23 3.5%	Ser (S) 41 6.3%	Thr (T) 45 6.9%	Trp (W) 13 2.0%	Tyr (Y) 23 3.5%	Val (V) 39 6.0%	Pyl (O) 0 0.0%	Sec (U) 0 0.0%	(B) 0 0.0%	(Z) 0 0.0%	(X) 0 0.0%
TaCNGC4D	719	82408	9.19	54.42	unstable	11620	Carbon C 3691	Hydrogen H 5819	Nitrogen N 1035	Oxygen O 1043	Sulfur S 32	Ala (A) 53 7.4%	Arg (R) 70 9.7%	Asn (N) 15 2.1%	Asp (D) 34 4.7%	Cys (C) 12 1.7%	Gln (Q) 28 3.9%	Glu (E) 47 6.5%	Gly (G) 46 6.4%	His (H) 12 1.7%	Ile (I) 46 6.4%	Leu (L) 74 10.3%	Lys (K) 26 3.6%	Met (M) 20 2.8%	Phe (F) 38 5.3%	Pro (P) 25 3.5%	Ser (S) 47 6.5%	Thr (T) 47 6.5%	Trp (W) 13 1.8%	Tyr (Y) 24 3.3%	Val (V) 42 5.8%	Pyl (O) 0 0.0%	Sec (U) 0 0.0%	(B) 0 0.0%	(Z) 0 0.0%	(X) 0 0.0%
TaCNGC5.1A	688	79342.9	9.32	52.38	unstable	11164	Carbon C 3557	Hydrogen H 5585	Nitrogen N 997	Oxygen O 986	Sulfur S 39	Ala (A) 53 7.7%	Arg (R) 65 9.4%	Asn (N) 16 2.3%	Asp (D) 34 4.9%	Cys (C) 15 2.2%	Gln (Q) 31 4.5%	Glu (E) 40 5.8%	Gly (G) 40 5.8%	His (H) 13 1.9%	Ile (I) 31 4.5%	Leu (L) 80 11.6%	Lys (K) 29 4.2%	Met (M) 24 3.5%	Phe (F) 42 6.1%	Pro (P) 23 3.3%	Ser (S) 43 6.2%	Thr (T) 37 5.4%	Trp (W) 12 1.7%	Tyr (Y) 22 3.2%	Val (V) 38 5.5%	Pyl (O) 0 0.0%	Sec (U) 0 0.0%	(B) 0 0.0%	(Z) 0 0.0%	(X) 0 0.0%
TaCNGC5.1B	680	78731.4	9.34	54.26	unstable	11096	Carbon C 3537	Hydrogen H 5560	Nitrogen N 986	Oxygen O 974	Sulfur S 39	Ala (A) 54 7.9%	Arg (R) 65 9.6%	Asn (N) 16 2.4%	Asp (D) 32 4.7%	Cys (C) 15 2.2%	Gln (Q) 28 4.1%	Glu (E) 43 6.3%	Gly (G) 36 5.3%	His (H) 12 1.8%	Ile (I) 31 4.6%	Leu (L) 81 11.9%	Lys (K) 31 4.6%	Met (M) 24 3.5%	Phe (F) 41 6.0%	Pro (P) 23 3.4%	Ser (S) 41 6.0%	Thr (T) 35 5.1%	Trp (W) 12 1.8%	Tyr (Y) 23 3.4%	Val (V) 37 5.4%	Pyl (O) 0 0.0%	Sec (U) 0 0.0%	(B) 0 0.0%	(Z) 0 0.0%	(X) 0 0.0%
TaCNGC5.1D	689	79598.2	9.3	53.84	unstable	11198	Carbon C 3568	Hydrogen H 5602	Nitrogen N 1000	Oxygen O 988	Sulfur S 40	Ala (A) 53 7.7%	Arg (R) 70 9.4%	Asn (N) 18 2.3%	Asp (D) 37 4.9%	Cys (C) 15 2.2%	Gln (Q) 32 4.2%	Glu (E) 44 6.1%	Gly (G) 40 5.7%	His (H) 14 2.0%	Ile (I) 33 4.4%	Leu (L) 85 11.6%	Lys (K) 34 4.5%	Met (M) 27 3.6%	Phe (F) 45 6.0%	Pro (P) 25 3.3%	Ser (S) 48 6.4%	Thr (T) 34 4.9%	Trp (W) 12 1.7%	Tyr (Y) 24 3.3%	Val (V) 41 5.7%	Pyl (O) 0 0.0%	Sec (U) 0 0.0%	(B) 0 0.0%	(Z) 0 0.0%	(X) 1 0.1%
TaCNGC5.2A	699	81429.9	9.47	49.8	unstable	11475	Carbon C 3675	Hydrogen H 5749	Nitrogen N 1017	Oxygen O 990	Sulfur S 44	Ala (A) 48 6.9%	Arg (R) 66 9.4%	Asn (N) 19 2.7%	Asp (D) 33 4.7%	Cys (C) 15 2.1%	Gln (Q) 28 4.0%	Glu (E) 41 5.9%	Gly (G) 39 5.6%	His (H) 14 2.0%	Ile (I) 37 5.3%	Leu (L) 79 11.3%	Lys (K) 33 4.7%	Met (M) 29 4.1%	Phe (F) 49 7.0%	Pro (P) 26 3.7%	Ser (S) 37 5.3%	Thr (T) 36 5.2%	Trp (W) 12 1.7%	Tyr (Y) 22 3.1%	Val (V) 36 5.2%	Pyl (O) 0 0.0%	Sec (U) 0 0.0%	(B) 0 0.0%	(Z) 0 0.0%	(X) 0 0.0%
TaCNGC5.2B	698	81040.5	9.63	47.66	unstable	11436	Carbon C 3663	Hydrogen H 5734	Nitrogen N 1012	Oxygen O 986	Sulfur S 41	Ala (A) 49 7.0%	Arg (R) 67 9.6%	Asn (N) 20 2.9%	Asp (D) 31 4.4%	Cys (C) 13 1.9%	Gln (Q) 27 3.9%	Glu (E) 40 5.7%	Gly (G) 40 5.7%	His (H) 11 1.6%	Ile (I) 36 5.2%	Leu (L) 80 11.5%	Lys (K) 32 4.6%	Met (M) 28 4.0%	Phe (F) 50 7.2%	Pro (P) 27 3.9%	Ser (S) 42 6.0%	Thr (T) 34 4.9%	Trp (W) 12 1.7%	Tyr (Y) 22 3.2%	Val (V) 37 5.3%	Pyl (O) 0 0.0%	Sec (U) 0 0.0%	(B) 0 0.0%	(Z) 0 0.0%	(X) 0 0.0%
TaCNGC5.2D	698	81083.6	9.52	46.82	unstable	11439	Carbon C 3666	Hydrogen H 5735	Nitrogen N 1009	Oxygen O 987	Sulfur S 42	Ala (A) 48 6.9%	Arg (R) 64 9.2%	Asn (N) 17 2.4%	Asp (D) 32 4.6%	Cys (C) 13 1.9%	Gln (Q) 28 4.0%	Glu (E) 41 5.9%	Gly (G) 41 5.9%	His (H) 14 2.0%	Ile (I) 34 4.9%	Leu (L) 81 11.6%	Lys (K) 34 4.9%	Met (M) 29 4.2%	Phe (F) 49 7.0%	Pro (P) 26 3.7%	Ser (S) 38 5.4%	Thr (T) 37 5.3%	Trp (W) 12 1.7%	Tyr (Y) 22 3.2%	Val (V) 38 5.4%	Pyl (O) 0 0.0%	Sec (U) 0 0.0%	(B) 0 0.0%	(Z) 0 0.0%	(X) 0 0.0%
TaCNGC6A	716	82265.6	9.24	49.45	unstable	11552	Carbon C 3726	Hydrogen H 5745	Nitrogen N 1023	Oxygen O 1029	Sulfur S 29	Ala (A) 47 6.6%	Arg (R) 61 8.5%	Asn (N) 23 3.2%	Asp (D) 38 5.3%	Cys (C) 15 2.1%	Gln (Q) 25 3.5%	Glu (E) 36 5.0%	Gly (G) 42 5.9%	His (H) 14 2.0%	Ile (I) 35 4.9%	Leu (L) 76 10.6%	Lys (K) 32 4.5%	Met (M) 14 2.0%	Phe (F) 49 6.8%	Pro (P) 33 4.6%	Ser (S) 62 8.7%	Thr (T) 29 4.1%	Trp (W) 16 2.2%	Tyr (Y) 25 3.5%	Val (V) 44 6.1%	Pyl (O) 0 0.0%	Sec (U) 0 0.0%	(B) 0 0.0%	(Z) 0 0.0%	(X) 0 0.0%
TaCNGC6B	716	82233.5	9.15	51.09	unstable	11546	Carbon C 3726	Hydrogen H 5741	Nitrogen N 1021	Oxygen O 1029	Sulfur S 29	Ala (A) 48 6.7%	Arg (R) 61 8.5%	Asn (N) 22 3.1%	Asp (D) 39 5.4%	Cys (C) 15 2.1%	Gln (Q) 24 3.4%	Glu (E) 37 5.2%	Gly (G) 42 5.9%	His (H) 14 2.0%	Ile (I) 34 4.7%	Leu (L) 75 10.5%	Lys (K) 32 4.5%	Met (M) 14 2.0%	Phe (F) 49 6.8%	Pro (P) 34 4.7%	Ser (S) 60 8.4%	Thr (T) 29 4.1%	Trp (W) 16 2.2%	Tyr (Y) 25 3.5%	Val (V) 46 6.4%	Pyl (O) 0 0.0%	Sec (U) 0 0.0%	(B) 0 0.0%	(Z) 0 0.0%	(X) 0 0.0%
TaCNGC6D	717	82303.5	9.2	49.31	unstable	11554	Carbon C 3728	Hydrogen H 5743	Nitrogen N 1023	Oxygen O 1032	Sulfur S 28	Ala (A) 48 6.7%	Arg (R) 62 8.6%	Asn (N) 22 3.1%	Asp (D) 37 5.2%	Cys (C) 15 2.1%	Gln (Q) 25 3.5%	Glu (E) 38 5.3%	Gly (G) 44 6.1%	His (H) 13 1.8%	Ile (I) 34 4.7%	Leu (L) 76 10.6%	Lys (K) 31 4.3%	Met (M) 13 1.8%	Phe (F) 49 6.8%	Pro (P) 33 4.6%	Ser (S) 61 8.5%	Thr (T) 30 4.2%	Trp (W) 16 2.2%	Tyr (Y) 26 3.6%	Val (V) 44 6.1%	Pyl (O) 0 0.0%	Sec (U) 0 0.0%	(B) 0 0.0%	(Z) 0 0.0%	(X) 0 0.0%
TaCNGC7.1A	704	81285.8	9.89	56.32	unstable	11413	Carbon C 3654	Hydrogen H 5680	Nitrogen N 1064	Oxygen O 982	Sulfur S 33	Ala (A) 58 8.2%	Arg (R) 82 11.6%	Asn (N) 17 2.4%	Asp (D) 32 4.5%	Cys (C) 17 2.4%	Gln (Q) 25 3.6%	Glu (E) 35 5.0%	Gly (G) 40 5.7%	His (H) 18 2.6%	Ile (I) 28 4.0%	Leu (L) 74 10.5%	Lys (K) 17 2.4%	Met (M) 16 2.3%	Phe (F) 45 6.4%	Pro (P) 32 4.5%	Ser (S) 49 7.0%	Thr (T) 34 4.8%	Trp (W) 19 2.7%	Tyr (Y) 18 2.6%	Val (V) 48 6.8%	Pyl (O) 0 0.0%	Sec (U) 0 0.0%	(B) 0 0.0%	(Z) 0 0.0%	(X) 0 0.0%
TaCNGC7.1B	717	82965.6	9.78	58.38	unstable	11638	Carbon C 3727	Hydrogen H 5786	Nitrogen N 1084	Oxygen O 1008	Sulfur S 33	Ala (A) 56 7.8%	Arg (R) 82 11.4%	Asn (N) 18 2.5%	Asp (D) 33 4.6%	Cys (C) 17 2.4%	Gln (Q) 26 3.6%	Glu (E) 37 5.2%	Gly (G) 40 5.6%	His (H) 20 2.8%	Ile (I) 29 4.0%	Leu (L) 77 10.7%	Lys (K) 18 2.5%	Met (M) 16 2.2%	Phe (F) 45 6.3%	Pro (P) 34 4.7%	Ser (S) 50 7.0%	Thr (T) 37 5.2%	Trp (W) 19 2.6%	Tyr (Y) 19 2.6%	Val (V) 44 6.1%	Pyl (O) 0 0.0%	Sec (U) 0 0.0%	(B) 0 0.0%	(Z) 0 0.0%	(X) 0 0.0%
TaCNGC7.1D	702	81123.6	9.89	59.21	unstable	11395	Carbon C 3654	Hydrogen H 5670	Nitrogen N 1060	Oxygen O 980	Sulfur S 31	Ala (A) 59 8.4%	Arg (R) 82 11.7%	Asn (N) 15 2.1%	Asp (D) 31 4.4%	Cys (C) 16 2.3%	Gln (Q) 24 3.4%	Glu (E) 37 5.3%	Gly (G) 40 5.7%	His (H) 18 2.6%	Ile (I) 30 4.3%	Leu (L) 75 10.7%	Lys (K) 17 2.4%	Met (M) 15 2.1%	Phe (F) 45 6.4%	Pro (P) 33 4.7%	Ser (S) 50 7.1%	Thr (T) 34 4.8%	Trp (W) 20 2.8%	Tyr (Y) 18 2.6%	Val (V) 43 6.1%	Pyl (O) 0 0.0%	Sec (U) 0 0.0%	(B) 0 0.0%	(Z) 0 0.0%	(X) 0 0.0%
TaCNGC7.2A	685	79790.9	9.49	51.26	unstable	11218	Carbon C 3594	Hydrogen H 5606	Nitrogen N 1014	Oxygen O 960	Sulfur S 44	Ala (A) 52 7.6%	Arg (R) 71 10.4%	Asn (N) 17 2.5%	Asp (D) 26 3.8%	Cys (C) 23 3.4%	Gln (Q) 28 4.1%	Glu (E) 37 5.4%	Gly (G) 31 4.5%	His (H) 17 2.5%	Ile (I) 40 5.8%	Leu (L) 77 11.2%	Lys (K) 21 3.1%	Met (M) 21 3.1%	Phe (F) 42 6.1%	Pro (P) 28 4.1%	Ser (S) 47 6.9%	Thr (T) 33 4.8%	Trp (W) 16 2.3%	Tyr (Y) 23 3.4%	Val (V) 35 5.1%	Pyl (O) 0 0.0%	Sec (U) 0 0.0%	(B) 0 0.0%	(Z) 0 0.0%	(X) 0 0.0%
TaCNGC7.2B	717	83536.1	9.45	51.91	unstable	11746	Carbon C 3761	Hydrogen H 5869	Nitrogen N 1061	Oxygen O 1011	Sulfur S 44	Ala (A) 52 7.3%	Arg (R) 73 10.2%	Asn (N) 21 2.9%	Asp (D) 26 3.6%	Cys (C) 24 3.3%	Gln (Q) 29 4.0%	Glu (E) 41 5.7%	Gly (G) 31 4.3%	His (H) 18 2.5%	Ile (I) 39 5.4%	Leu (L) 83 11.6%	Lys (K) 23 3.2%	Met (M) 20 2.8%	Phe (F) 45 6.3%	Pro (P) 29 4.0%	Ser (S) 50 7.0%	Thr (T) 36 5.0%	Trp (W) 16 2.2%	Tyr (Y) 23 3.2%	Val (V) 38 5.3%	Pyl (O) 0 0.0%	Sec (U) 0 0.0%	(B) 0 0.0%	(Z) 0 0.0%	(X) 0 0.0%
TaCNGC7.2D	685	79804.8	9.48	51.71	unstable	11214	Carbon C 3592	Hydrogen H 5600	Nitrogen N 1016	Oxygen O 963	Sulfur S 43	Ala (A) 51 7.4%	Arg (R) 71 10.4%	Asn (N) 18 2.6%	Asp (D) 26 3.8%	Cys (C) 23 3.4%	Gln (Q) 28 4.1%	Glu (E) 38 5.5%	Gly (G) 32 4.7%	His (H) 17 2.5%	Ile (I) 37 5.4%	Leu (L) 78 11.4%	Lys (K) 22 3.2%	Met (M) 20 2.9%	Phe (F) 42 6.1%	Pro (P) 28 4.1%	Ser (S) 46 6.7%	Thr (T) 34 5.0%	Trp (W) 16 2.3%	Tyr (Y) 23 3.4%	Val (V) 35 5.1%	Pyl (O) 0 0.0%	Sec (U) 0 0.0%	(B) 0 0.0%	(Z) 0 0.0%	(X) 0 0.0%
TaCNGC8A	724	82040.5	8.82	43.49	unstable	11520	Carbon C 3696	Hydrogen H 5742	Nitrogen N 1010	Oxygen O 1037	Sulfur S 35	Ala (A) 55 7.6%	Arg (R) 53 7.3%	Asn (N) 21 2.9%	Asp (D) 40 5.5%	Cys (C) 14 1.9%	Gln (Q) 30 4.1%	Glu (E) 33 4.6%	Gly (G) 50 6.9%	His (H) 15 2.1%	Ile (I) 37 5.1%	Leu (L) 81 11.2%	Lys (K) 30 4.1%	Met (M) 21 2.9%	Phe (F) 39 5.4%	Pro (P) 33 4.6%	Ser (S) 53 7.3%	Thr (T) 37 5.1%	Trp (W) 16 2.2%	Tyr (Y) 25 3.5%	Val (V) 41 5.7%	Pyl (O) 0 0.0%	Sec (U) 0 0.0%	(B) 0 0.0%	(Z) 0 0.0%	(X) 0 0.0%
TaCNGC8B	722	81835.4	8.88	42.78	unstable	11504	Carbon C 3692	Hydrogen H 5739	Nitrogen N 1007	Oxygen O 1032	Sulfur S 34	Ala (A) 58 8.0%	Arg (R) 52 7.2%	Asn (N) 21 2.9%	Asp (D) 39 5.4%	Cys (C) 14 1.9%	Gln (Q) 31 4.3%	Glu (E) 33 4.6%	Gly (G) 48 6.6%	His (H) 15 2.1%	Ile (I) 37 5.1%	Leu (L) 81 11.2%	Lys (K) 31 4.3%	Met (M) 20 2.8%	Phe (F) 39 5.4%	Pro (P) 32 4.4%	Ser (S) 50 6.9%	Thr (T) 38 5.3%	Trp (W) 16 2.2%	Tyr (Y) 25 3.5%	Val (V) 42 5.8%	Pyl (O) 0 0.0%	Sec (U) 0 0.0%	(B) 0 0.0%	(Z) 0 0.0%	(X) 0 0.0%
TaCNGC8D	725	82108.6	8.82	43.22	unstable	11534	Carbon C 3700	Hydrogen H 5750	Nitrogen N 1012	Oxygen O 1038	Sulfur S 34	Ala (A) 56 7.7%	Arg (R) 53 7.3%	Asn (N) 21 2.9%	Asp (D) 40 5.5%	Cys (C) 14 1.9%	Gln (Q) 31 4.3%	Glu (E) 33 4.6%	Gly (G) 51 7.0%	His (H) 15 2.1%	Ile (I) 37 5.1%	Leu (L) 81 11.2%	Lys (K) 30 4.1%	Met (M) 20 2.8%	Phe (F) 39 5.4%	Pro (P) 32 4.4%	Ser (S) 50 6.9%	Thr (T) 39 5.4%	Trp (W) 16 2.2%	Tyr (Y) 25 3.4%	Val (V) 42 5.8%	Pyl (O) 0 0.0%	Sec (U) 0 0.0%	(B) 0 0.0%	(Z) 0 0.0%	(X) 0 0.0%
TaCNGC9A	706	81564.9	9.02	54.96	unstable	11466	Carbon C 3673	Hydrogen H 5717	Nitrogen N 1017	Oxygen O 1028	Sulfur S 31	Ala (A) 52 7.4%	Arg (R) 57 8.1%	Asn (N) 25 3.5%	Asp (D) 34 4.8%	Cys (C) 14 2.0%	Gln (Q) 38 5.4%	Glu (E) 39 5.5%	Gly (G) 31 4.4%	His (H) 15 2.1%	Ile (I) 42 5.9%	Leu (L) 76 10.8%	Lys (K) 29 4.1%	Met (M) 17 2.4%	Phe (F) 39 5.5%	Pro (P) 28 4.0%	Ser (S) 54 7.6%	Thr (T) 36 5.1%	Trp (W) 18 2.5%	Tyr (Y) 22 3.1%	Val (V) 40 5.7%	Pyl (O) 0 0.0%	Sec (U) 0 0.0%	(B) 0 0.0%	(Z) 0 0.0%	(X) 0 0.0%
TaCNGC9B	706	81817.2	9.24	56.03	unstable	11508	Carbon C 3683	Hydrogen H 5741	Nitrogen N 1027	Oxygen O 1026	Sulfur S 31	Ala (A) 54 7.6%	Arg (R) 60 8.5%	Asn (N) 26 3.7%	Asp (D) 34 4.8%	Cys (C) 13 1.8%	Gln (Q) 37 5.2%	Glu (E) 39 5.5%	Gly (G) 29 4.1%	His (H) 15 2.1%	Ile (I) 43 6.1%	Leu (L) 75 10.6%	Lys (K) 30 4.2%	Met (M) 18 2.5%	Phe (F) 39 5.5%	Pro (P) 28 4.0%	Ser (S) 53 7.5%	Thr (T) 35 5.0%	Trp (W) 18 2.5%	Tyr (Y) 22 3.1%	Val (V) 38 5.4%	Pyl (O) 0 0.0%	Sec (U) 0 0.0%	(B) 0 0.0%	(Z) 0 0.0%	(X) 0 0.0%
TaCNGC9D	706	81918.2	9.09	51.43	unstable	11512	Carbon C 3689	Hydrogen H 5736	Nitrogen N 1026	Oxygen O 1031	Sulfur S 30	Ala (A) 54 7.6%	Arg (R) 58 8.2%	Asn (N) 29 4.1%	Asp (D) 35 5.0%	Cys (C) 13 1.8%	Gln (Q) 37 5.2%	Glu (E) 39 5.5%	Gly (G) 27 3.8%	His (H) 16 2.3%	Ile (I) 41 5.8%	Leu (L) 76 10.8%	Lys (K) 30 4.2%	Met (M) 17 2.4%	Phe (F) 39 5.5%	Pro (P) 27 3.8%	Ser (S) 52 7.4%	Thr (T) 35 5.0%	Trp (W) 18 2.5%	Tyr (Y) 23 3.3%	Val (V) 40 5.7%	Pyl (O) 0 0.0%	Sec (U) 0 0.0%	(B) 0 0.0%	(Z) 0 0.0%	(X) 0 0.0%
TaCNGC10.2A	653	74633.7	8.6	51.79	unstable	10560	Carbon C 3414	Hydrogen H 5297	Nitrogen N 883	Oxygen O 937	Sulfur S 29	Ala (A) 44 6.7%	Arg (R) 43 6.6%	Asn (N) 15 2.3%	Asp (D) 30 4.6%	Cys (C) 17 2.6%	Gln (Q) 27 4.1%	Glu (E) 32 4.9%	Gly (G) 35 5.4%	His (H) 8 1.2%	Ile (I) 48 7.4%	Leu (L) 78 11.9%	Lys (K) 27 4.1%	Met (M) 12 1.8%	Phe (F) 35 5.4%	Pro (P) 32 4.9%	Ser (S) 47 7.2%	Thr (T) 41 6.3%	Trp (W) 16 2.5%	Tyr (Y) 29 4.4%	Val (V) 37 5.7%	Pyl (O) 0 0.0%	Sec (U) 0 0.0%	(B) 0 0.0%	(Z) 0 0.0%	(X) 0 0.0%
TaCNGC10A	695	79910.5	9.24	42.93	unstable	11289	Carbon C 3638	Hydrogen H 5650	Nitrogen N 976	Oxygen O 997	Sulfur S 28	Ala (A) 52 7.5%	Arg (R) 52 7.5%	Asn (N) 20 2.9%	Asp (D) 38 5.5%	Cys (C) 13 1.9%	Gln (Q) 29 4.2%	Glu (E) 31 4.5%	Gly (G) 36 5.2%	His (H) 12 1.7%	Ile (I) 42 6.0%	Leu (L) 76 10.9%	Lys (K) 36 5.2%	Met (M) 15 2.2%	Phe (F) 40 5.8%	Pro (P) 29 4.2%	Ser (S) 46 6.6%	Thr (T) 39 5.6%	Trp (W) 16 2.3%	Tyr (Y) 29 4.2%	Val (V) 44 6.3%	Pyl (O) 0 0.0%	Sec (U) 0 0.0%	(B) 0 0.0%	(Z) 0 0.0%	(X) 0 0.0%
TaCNGC10B	695	79859.3	9.16	44.92	unstable	11281	Carbon C 3636	Hydrogen H 5645	Nitrogen N 971	Oxygen O 1002	Sulfur S 27	Ala (A) 50 7.2%	Arg (R) 50 7.2%	Asn (N) 22 3.2%	Asp (D) 38 5.5%	Cys (C) 13 1.9%	Gln (Q) 29 4.2%	Glu (E) 32 4.6%	Gly (G) 36 5.2%	His (H) 11 1.6%	Ile (I) 43 6.2%	Leu (L) 75 10.8%	Lys (K) 37 5.3%	Met (M) 14 2.0%	Phe (F) 40 5.8%	Pro (P) 29 4.2%	Ser (S) 47 6.8%	Thr (T) 39 5.6%	Trp (W) 16 2.3%	Tyr (Y) 29 4.2%	Val (V) 45 6.5%	Pyl (O) 0 0.0%	Sec (U) 0 0.0%	(B) 0 0.0%	(Z) 0 0.0%	(X) 0 0.0%
TaCNGC10D	695	79840.5	9.24	43.81	unstable	11291	Carbon C 3639	Hydrogen H 5656	Nitrogen N 972	Oxygen O 997	Sulfur S 27	Ala (A) 52 7.5%	Arg (R) 51 7.3%	Asn (N) 21 3.0%	Asp (D) 38 5.5%	Cys (C) 13 1.9%	Gln (Q) 28 4.0%	Glu (E) 31 4.5%	Gly (G) 35 5.0%	His (H) 11 1.6%	Ile (I) 42 6.0%	Leu (L) 77 11.1%	Lys (K) 37 5.3%	Met (M) 14 2.0%	Phe (F) 40 5.8%	Pro (P) 29 4.2%	Ser (S) 47 6.8%	Thr (T) 38 5.5%	Trp (W) 16 2.3%	Tyr (Y) 29 4.2%	Val (V) 46 6.6%	Pyl (O) 0 0.0%	Sec (U) 0 0.0%	(B) 0 0.0%	(Z) 0 0.0%	(X) 0 0.0%
TaCNGC11B	486	55788.3	9.53	47.32	unstable	7840	Carbon C 2508	Hydrogen H 3908	Nitrogen N 708	Oxygen O 694	Sulfur S 22	Ala (A) 36 7.4%	Arg (R) 41 8.4%	Asn (N) 16 3.3%	Asp (D) 22 4.5%	Cys (C) 11 2.3%	Gln (Q) 16 3.3%	Glu (E) 23 4.7%	Gly (G) 29 6.0%	His (H) 15 3.1%	Ile (I) 18 3.7%	Leu (L) 60 12.3%	Lys (K) 24 4.9%	Met (M) 11 2.3%	Phe (F) 25 5.1%	Pro (P) 14 2.9%	Ser (S) 39 8.0%	Thr (T) 29 6.0%	Trp (W) 13 2.7%	Tyr (Y) 17 3.5%	Val (V) 27 5.6%	Pyl (O) 0 0.0%	Sec (U) 0 0.0%	(B) 0 0.0%	(Z) 0 0.0%	(X) 0 0.0%
TaCNGC11D	696	79915.2	9.62	43.41	unstable	11266	Carbon C 3620	Hydrogen H 5625	Nitrogen N 1005	Oxygen O 989	Sulfur S 27	Ala (A) 51 7.3%	Arg (R) 58 8.3%	Asn (N) 19 2.7%	Asp (D) 38 5.5%	Cys (C) 13 1.9%	Gln (Q) 23 3.3%	Glu (E) 27 3.9%	Gly (G) 39 5.6%	His (H) 19 2.7%	Ile (I) 37 5.3%	Leu (L) 69 9.9%	Lys (K) 38 5.5%	Met (M) 14 2.0%	Phe (F) 39 5.6%	Pro (P) 27 3.9%	Ser (S) 52 7.5%	Thr (T) 41 5.9%	Trp (W) 17 2.4%	Tyr (Y) 27 3.9%	Val (V) 48 6.9%	Pyl (O) 0 0.0%	Sec (U) 0 0.0%	(B) 0 0.0%	(Z) 0 0.0%	(X) 0 0.0%
TaCNGC11U	695	79581.8	9.55	43.75	unstable	11217	Carbon C 3607	Hydrogen H 5598	Nitrogen N 1000	Oxygen O 986	Sulfur S 26	Ala (A) 52 7.5%	Arg (R) 56 8.1%	Asn (N) 22 3.2%	Asp (D) 37 5.3%	Cys (C) 13 1.9%	Gln (Q) 23 3.3%	Glu (E) 28 4.0%	Gly (G) 42 6.0%	His (H) 19 2.7%	Ile (I) 41 5.9%	Leu (L) 68 9.8%	Lys (K) 37 5.3%	Met (M) 13 1.9%	Phe (F) 40 5.8%	Pro (P) 25 3.6%	Ser (S) 51 7.3%	Thr (T) 38 5.5%	Trp (W) 17 2.4%	Tyr (Y) 26 3.7%	Val (V) 47 6.8%	Pyl (O) 0 0.0%	Sec (U) 0 0.0%	(B) 0 0.0%	(Z) 0 0.0%	(X) 0 0.0%
TaCNGC12A	773	88468	9.27	48.83	unstable	12433	Carbon C 3985	Hydrogen H 6194	Nitrogen N 1128	Oxygen O 1092	Sulfur S 34	Ala (A) 50 6.5%	Arg (R) 65 8.4%	Asn (N) 34 4.4%	Asp (D) 38 4.9%	Cys (C) 17 2.2%	Gln (Q) 43 5.6%	Glu (E) 34 4.4%	Gly (G) 49 6.3%	His (H) 21 2.7%	Ile (I) 45 5.8%	Leu (L) 78 10.1%	Lys (K) 27 3.5%	Met (M) 17 2.2%	Phe (F) 46 6.0%	Pro (P) 43 5.6%	Ser (S) 49 6.3%	Thr (T) 25 3.2%	Trp (W) 14 1.8%	Tyr (Y) 23 3.0%	Val (V) 55 7.1%	Pyl (O) 0 0.0%	Sec (U) 0 0.0%	(B) 0 0.0%	(Z) 0 0.0%	(X) 0 0.0%
TaCNGC12B	662	75951	9.47	45.33	unstable	10717	Carbon C 3443	Hydrogen H 5357	Nitrogen N 965	Oxygen O 924	Sulfur S 28	Ala (A) 45 6.8%	Arg (R) 57 8.6%	Asn (N) 30 4.5%	Asp (D) 29 4.4%	Cys (C) 16 2.4%	Gln (Q) 37 5.6%	Glu (E) 27 4.1%	Gly (G) 43 6.5%	His (H) 15 2.3%	Ile (I) 43 6.5%	Leu (L) 74 11.2%	Lys (K) 22 3.3%	Met (M) 12 1.8%	Phe (F) 43 6.5%	Pro (P) 27 4.1%	Ser (S) 41 6.2%	Thr (T) 20 3.0%	Trp (W) 13 2.0%	Tyr (Y) 21 3.2%	Val (V) 47 7.1%	Pyl (O) 0 0.0%	Sec (U) 0 0.0%	(B) 0 0.0%	(Z) 0 0.0%	(X) 0 0.0%
TaCNGC12D	565	64599.7	9.44	43.44	unstable	9130	Carbon C 2922	Hydrogen H 4571	Nitrogen N 819	Oxygen O 797	Sulfur S 21	Ala (A) 41 7.3%	Arg (R) 51 9.0%	Asn (N) 22 3.9%	Asp (D) 26 4.6%	Cys (C) 11 1.9%	Gln (Q) 33 5.8%	Glu (E) 25 4.4%	Gly (G) 39 6.9%	His (H) 9 1.6%	Ile (I) 35 6.2%	Leu (L) 65 11.5%	Lys (K) 17 3.0%	Met (M) 10 1.8%	Phe (F) 34 6.0%	Pro (P) 20 3.5%	Ser (S) 34 6.0%	Thr (T) 21 3.7%	Trp (W) 11 1.9%	Tyr (Y) 19 3.4%	Val (V) 42 7.4%	Pyl (O) 0 0.0%	Sec (U) 0 0.0%	(B) 0 0.0%	(Z) 0 0.0%	(X) 0 0.0%
TaCNGC13B	755	85396.9	9	49.55	unstable	12065	Carbon C 3854	Hydrogen H 6050	Nitrogen N 1060	Oxygen O 1067	Sulfur S 34	Ala (A) 49 6.5%	Arg (R) 45 6.0%	Asn (N) 33 4.4%	Asp (D) 32 4.2%	Cys (C) 16 2.1%	Gln (Q) 39 5.2%	Glu (E) 35 4.6%	Gly (G) 46 6.1%	His (H) 23 3.0%	Ile (I) 47 6.2%	Leu (L) 86 11.4%	Lys (K) 36 4.8%	Met (M) 18 2.4%	Phe (F) 38 5.0%	Pro (P) 32 4.2%	Ser (S) 58 7.7%	Thr (T) 29 3.8%	Trp (W) 16 2.1%	Tyr (Y) 18 2.4%	Val (V) 59 7.8%	Pyl (O) 0 0.0%	Sec (U) 0 0.0%	(B) 0 0.0%	(Z) 0 0.0%	(X) 0 0.0%
TaCNGC14A	720	80688.3	9.34	58.71	unstable	11404	Carbon C 3667	Hydrogen H 5722	Nitrogen N 1006	Oxygen O 969	Sulfur S 40	Ala (A) 74 10.3%	Arg (R) 57 7.9%	Asn (N) 19 2.6%	Asp (D) 28 3.9%	Cys (C) 22 3.1%	Gln (Q) 28 3.9%	Glu (E) 28 3.9%	Gly (G) 50 6.9%	His (H) 12 1.7%	Ile (I) 37 5.1%	Leu (L) 88 12.2%	Lys (K) 23 3.2%	Met (M) 18 2.5%	Phe (F) 37 5.1%	Pro (P) 40 5.6%	Ser (S) 46 6.4%	Thr (T) 23 3.2%	Trp (W) 21 2.9%	Tyr (Y) 20 2.8%	Val (V) 49 6.8%	Pyl (O) 0 0.0%	Sec (U) 0 0.0%	(B) 0 0.0%	(Z) 0 0.0%	(X) 0 0.0%
TaCNGC14B	685	75749.3	9.4	61.08	unstable	10680	Carbon C 3403	Hydrogen H 5359	Nitrogen N 947	Oxygen O 929	Sulfur S 42	Ala (A) 57 8.3%	Arg (R) 54 7.9%	Asn (N) 14 2.0%	Asp (D) 24 3.5%	Cys (C) 22 3.2%	Gln (Q) 24 3.5%	Glu (E) 26 3.8%	Gly (G) 57 8.3%	His (H) 12 1.8%	Ile (I) 36 5.3%	Leu (L) 78 11.4%	Lys (K) 20 2.9%	Met (M) 20 2.9%	Phe (F) 31 4.5%	Pro (P) 43 6.3%	Ser (S) 57 8.3%	Thr (T) 33 4.8%	Trp (W) 18 2.6%	Tyr (Y) 15 2.2%	Val (V) 44 6.4%	Pyl (O) 0 0.0%	Sec (U) 0 0.0%	(B) 0 0.0%	(Z) 0 0.0%	(X) 0 0.0%
TaCNGC15A	675	75203.2	9.79	49.26	unstable	10600	Carbon C 3357	Hydrogen H 5312	Nitrogen N 976	Oxygen O 919	Sulfur S 36	Ala (A) 72 10.7%	Arg (R) 66 9.8%	Asn (N) 16 2.4%	Asp (D) 26 3.9%	Cys (C) 17 2.5%	Gln (Q) 18 2.7%	Glu (E) 30 4.4%	Gly (G) 56 8.3%	His (H) 14 2.1%	Ile (I) 23 3.4%	Leu (L) 79 11.7%	Lys (K) 22 3.3%	Met (M) 19 2.8%	Phe (F) 23 3.4%	Pro (P) 31 4.6%	Ser (S) 43 6.4%	Thr (T) 34 5.0%	Trp (W) 19 2.8%	Tyr (Y) 20 3.0%	Val (V) 47 7.0%	Pyl (O) 0 0.0%	Sec (U) 0 0.0%	(B) 0 0.0%	(Z) 0 0.0%	(X) 0 0.0%
TaCNGC15B	672	75289.5	9.86	49.76	unstable	10620	Carbon C 3366	Hydrogen H 5326	Nitrogen N 978	Oxygen O 913	Sulfur S 37	Ala (A) 71 10.6%	Arg (R) 67 10.0%	Asn (N) 16 2.4%	Asp (D) 24 3.6%	Cys (C) 17 2.5%	Gln (Q) 17 2.5%	Glu (E) 31 4.6%	Gly (G) 52 7.7%	His (H) 15 2.2%	Ile (I) 23 3.4%	Leu (L) 80 11.9%	Lys (K) 22 3.3%	Met (M) 20 3.0%	Phe (F) 23 3.4%	Pro (P) 29 4.3%	Ser (S) 44 6.5%	Thr (T) 33 4.9%	Trp (W) 20 3.0%	Tyr (Y) 20 3.0%	Val (V) 48 7.1%	Pyl (O) 0 0.0%	Sec (U) 0 0.0%	(B) 0 0.0%	(Z) 0 0.0%	(X) 0 0.0%
TaCNGC15D	673	75457.6	9.87	50.7	unstable	10642	Carbon C 3373	Hydrogen H 5334	Nitrogen N 980	Oxygen O 920	Sulfur S 35	Ala (A) 67 10.0%	Arg (R) 67 10.0%	Asn (N) 16 2.4%	Asp (D) 27 4.0%	Cys (C) 16 2.4%	Gln (Q) 17 2.5%	Glu (E) 29 4.3%	Gly (G) 52 7.7%	His (H) 15 2.2%	Ile (I) 23 3.4%	Leu (L) 80 11.9%	Lys (K) 23 3.4%	Met (M) 19 2.8%	Phe (F) 23 3.4%	Pro (P) 31 4.6%	Ser (S) 46 6.8%	Thr (T) 35 5.2%	Trp (W) 20 3.0%	Tyr (Y) 20 3.0%	Val (V) 47 7.0%	Pyl (O) 0 0.0%	Sec (U) 0 0.0%	(B) 0 0.0%	(Z) 0 0.0%	(X) 0 0.0%
TaCNGC16A	708	79155.6	9.62	50.99	unstable	11142	Carbon C 3533	Hydrogen H 5576	Nitrogen N 1014	Oxygen O 982	Sulfur S 37	Ala (A) 77 10.9%	Arg (R) 68 9.6%	Asn (N) 13 1.8%	Asp (D) 30 4.2%	Cys (C) 17 2.4%	Gln (Q) 24 3.4%	Glu (E) 32 4.5%	Gly (G) 50 7.1%	His (H) 11 1.6%	Ile (I) 22 3.1%	Leu (L) 79 11.2%	Lys (K) 21 3.0%	Met (M) 20 2.8%	Phe (F) 26 3.7%	Pro (P) 29 4.1%	Ser (S) 51 7.2%	Thr (T) 41 5.8%	Trp (W) 22 3.1%	Tyr (Y) 20 2.8%	Val (V) 55 7.8%	Pyl (O) 0 0.0%	Sec (U) 0 0.0%	(B) 0 0.0%	(Z) 0 0.0%	(X) 0 0.0%
TaCNGC16B	701	78597	9.67	51.16	unstable	11057	Carbon C 3511	Hydrogen H 5530	Nitrogen N 1010	Oxygen O 968	Sulfur S 38	Ala (A) 79 11.3%	Arg (R) 69 9.8%	Asn (N) 13 1.9%	Asp (D) 29 4.1%	Cys (C) 17 2.4%	Gln (Q) 24 3.4%	Glu (E) 32 4.6%	Gly (G) 49 7.0%	His (H) 11 1.6%	Ile (I) 22 3.1%	Leu (L) 77 11.0%	Lys (K) 20 2.9%	Met (M) 21 3.0%	Phe (F) 26 3.7%	Pro (P) 29 4.1%	Ser (S) 47 6.7%	Thr (T) 40 5.7%	Trp (W) 23 3.3%	Tyr (Y) 20 2.9%	Val (V) 53 7.6%	Pyl (O) 0 0.0%	Sec (U) 0 0.0%	(B) 0 0.0%	(Z) 0 0.0%	(X) 0 0.0%
TaCNGC16D	698	78218.6	9.63	50.95	unstable	11015	Carbon C 3502	Hydrogen H 5512	Nitrogen N 1000	Oxygen O 965	Sulfur S 36	Ala (A) 78 11.2%	Arg (R) 66 9.5%	Asn (N) 13 1.9%	Asp (D) 28 4.0%	Cys (C) 17 2.4%	Gln (Q) 26 3.7%	Glu (E) 31 4.4%	Gly (G) 46 6.6%	His (H) 11 1.6%	Ile (I) 22 3.2%	Leu (L) 78 11.2%	Lys (K) 20 2.9%	Met (M) 19 2.7%	Phe (F) 26 3.7%	Pro (P) 30 4.3%	Ser (S) 49 7.0%	Thr (T) 40 5.7%	Trp (W) 23 3.3%	Tyr (Y) 20 2.9%	Val (V) 55 7.9%	Pyl (O) 0 0.0%	Sec (U) 0 0.0%	(B) 0 0.0%	(Z) 0 0.0%	(X) 0 0.0%
AVERAGE	686.681	78645.8	9.35617	50.0351		11076
MW, Molecular weight; pI, Isoelectric point

## Sheet: Sheet3
Ala (A) 50 7.2	Arg (R) 50 7.2	Asn (N) 22 3.2	Asp (D) 38 5.5	Cys (C) 13 1.9	Gln (Q) 29 4.2	Glu (E) 32 4.6	Gly (G) 36 5.2	His (H) 11 1.6	Ile (I) 43 6.2	Leu (L) 75 10.8	Lys (K) 37 5.3	Met (M) 14 2.0	Phe (F) 40 5.8	Pro (P) 29 4.2	Ser (S) 47 6.8	Thr (T) 39 5.6	Trp (W) 16 2.3	Tyr (Y) 29 4.2	Val (V) 45 6.5	Pyl (O) 0 0.0	Sec (U) 0 0.0	(B) 0 0.0	(Z) 0 0.0	(X) 0 0.0
