# Supplementary material for: Genome-Wide Identification of Cyclic Nucleotide-Gated Ion Channel Gene Family in Wheat and Functional Analyses of TaCNGC14 and TaCNGC16
Source: Front Plant Sci. 2018 Jan 22;9:18. doi: 10.3389/fpls.2018.00018 (PMC5786745; doi:10.3389/fpls.2018.00018)
Supplement: Table S3 — cis-acting element of TaCNGCs. [file Table3.XLSX]

## Sheet: cis-element
Table S3 | cis-acting element of TaCNGCs
Cis-acting element	regular	Signal Sequence	FUNCTION	TaCNGC1A	TaCNGC2/3A	TaCNGC2/3B	TaCNGC2/3D	TaCNGC4A	TaCNGC4B	TaCNGC4D	TaCNGC5.1A	TaCNGC5.1B	TaCNGC5.1D	TaCNGC5.2A	TaCNGC5.2B	TaCNGC5.2D	TaCNGC6A	TaCNGC6B	TaCNGC6D	TaCNGC7.1A	TaCNGC7.1B	TaCNGC7.1D	TaCNGC7.2A	TaCNGC7.2B	TaCNGC7.2D	TaCNGC8A	TaCNGC8B	TaCNGC8D	TaCNGC9A	TaCNGC9B	TaCNGC9D	TaCNGC10.2A	TaCNGC10A	TaCNGC10B	TaCNGC10D	TaCNGC11B	TaCNGC11D	TaCNGC11U	TaCNGC12A	TaCNGC12B	TaCNGC12D	TaCNGC13B	TaCNGC14A	TaCNGC14B	TaCNGC15A	TaCNGC15B	TaCNGC15D	TaCNGC16A	TaCNGC16B
CE1	ABA		"cis-acting element associated to ABRE, involved in ABA responsiveness																																							1
motif IIb	ABA	CCGCCGCGCT	abscisic acid responsive element						1									1	1									1	2	2	2									1
CE3	ABA	GACGCGTGTC	cis-acting element involved in ABA and VP1 responsiveness		1	1					1					2
ABRE	ABA	CCGCGTAGGC	cis-acting element involved in the abscisic acid responsiveness			2		2	6	2	4	2	2	2	2	5	1	1		1	2	2	1	2			2	2	1	1	2		2	3				1	2	4	2	3		1	3	1		4	4
TGA-element	Auxin	AACGAC	auxin-responsive element				1		1					1		1		1	1	1		1							1	1	1	1							2				1			2			1
AuxRR-core	Auxin	GGTCCAT	cis-acting regulatory element involved in auxin responsiveness												1								1
AuxRR-core	Auxin		cis-acting regulatory element involved in auxin responsiveness
TGA-box	Auxin	TGACGTGGC	part of an auxin-responsive element																		1													1															1
CGTCA-motif	MeJA	CGTCA	cis-acting regulatory element involved in the MeJA-responsiveness	5	2	5	1	3		1	2	5	2	3	2	2	1	4	2	3	3	1	3	2	2	4	5	1	4	5	2	1	2	3		3		4	1	1	3	3	5	1		1	1	5	4
TGACG-motif	MeJA	TGACG	cis-acting regulatory element involved in the MeJA-responsiveness	5	2	5	1	3		1		5	2	3	2	2	1	4	2	3	3	1	3	2	2	4	5	1	4	5	2	1	2	3		3		4	1	1	3	3	5	1		1	1	5	4
SARE	SA		cis-acting element involved in salicylic acid responsiveness																			1			1
TCA-element	SA	GAGAAGAATA	cis-acting element involved in salicylic acid responsiveness	1	2	1			1	1	1	1					1			1	1	1	1			1	1					2	1		1			1	3	1	1	1	1		1	1	4	1
ERE	ETH	ATTTCAAA	ethylene-responsive element																					1			1																						1
TATC-box	Gibberellin	TATCCCA	cis-acting element involved in gibberellin-responsiveness			1				1											1													1				1									1
GARE-motif	Gibberellin	AAACAGA	gibberellin-responsive element	1	2	4	1	1	2	1			2	1			1		1	1										1						1			2			2	1			1	1
P-box	Gibberellin	CCTTTTG	gibberellin-responsive element		1	1														1	1		1	1								1		1			2	1				1		1		1
Box-W1	Biotic	TTGACC	fungal elicitor responsive element		2	1		1													1	2	1		2			2				2	2	3	1					2			1	1				1
TC-rich repeats	Defense	ATTCTCTAAC	cis-acting element involved in defense and stress responsiveness	1	1		1	1	1		2	1	2	1	1			1	1					1	1				1	1			1		1		1		1	2	3	1	1		2
AT-rich sequence	Defense	TAAAATACT	element for maximal elicitor-mediated activation (2copies)													1
EIRE	Defense	TTCGACC	elicitor-responsive element													1						1				1								1						1
C-repeat/DRE	Drought	TGGCCGAC	regulatory element involved in cold- and dehydration-responsiveness																						1					1										1
HSE	Heat	AGAAAATTCG	cis-acting element involved in heat stress responsiveness		1	2	1	1		2	3	1			1		5				1		2	2	1		1	2				4				3			1	3	3			1	1	1	2		2
ARE	anaerobic	TGGTTT	cis-acting regulatory element essential for the anaerobic induction	2	1	2			1				3	3	1	2		2	2	1	2	4	1	2				1		1		1		1		2	1	1	3			6						1
GC-motif	anaerobic	CCCCCG	enhancer-like element involved in anoxic specific inducibility	3	1		5	1				2			2	2		1	2	1					1		1		4	3	5		1		2					1	3	1	3		1		1	1	1
LTR	Low-temperature	CCGAAA	cis-acting element involved in low-temperature responsiveness							1	2	2	1									1	1								2	1								1	1				1	1		1
WUN-motif	Wound	TCATTACGAA	wound-responsive element					2																			1							2		2											2
ACE	Light	ACGTGGA	cis-acting element involved in light responsiveness						1	1	1	1		1					1		1			1				3				1	2						1			1			1	1
C-box	Light		cis-acting regulatory element involved in light responsiveness																												1
G-Box	Light	CACGTA	cis-acting regulatory element involved in light responsiveness				1	1	3	3	3	3	1	2	1	2	1			1	1	3	1	2		1	3	1	5				2	3	1		2	2	3	4	1	2	1	1	2		1	2	1
G-box	Light	GACATGTGGT	cis-acting regulatory element involved in light responsiveness	1	1	1	2	4	11	5	10	5	6	5	3	2	1	2	2	6	4	7	2	4		4	5	6		6	4		6	9	2		1	5	3	7	1	3	1	2	2	1	3	6	8
as-2-box	Light	GATAatGATG	involved in shoot-specific expression and light responsiveness												1	1									1	2								1			1	1							1
3-AF1 binding site	Light	TAAGAGAGGAA	light responsive element																																			1						3				1	1
4cl-CMA2b	Light	TCTCACCAACC	light responsive element																	1		1														1
Box I	Light	TTTCAAA	light responsive element								1						4							1			2					1	2	1		1	1	2	1			1						1	2
GT1-motif	Light	GGTTAA	light responsive element			1					1	2	2	1						1	1			2		1		1			1	1			2	1		2			1	4		2			3	1
MNF1	Light	GTGCCC(A/T)(A/T)	light responsive element	1						1		2	1						1						1		1							1													1	1	1
Sp1	Light	CC(G/A)CCC	light responsive element	12	26	3	7	4	21	3	1	8	2		4	4	5	13	14	16	18	5	1		2	2	4	2	8	7	47		2	1	3	2	2	1	5	5	13	3	11	2	11	2	2	1	2
MRE	Light	AACCTAA	MYB binding site involved in light responsiveness	2					1	1															1								1
ATC-motif	Light	GCCAATCC	part of a conserved DNA module involved in light responsiveness														1																											1			2
ATCT-motif	Light	AATCTAATCC	part of a conserved DNA module involved in light responsiveness	3				1			1					1									1								1					1						1	1
Box 4	Light	ATTAAT	part of a conserved DNA module involved in light responsiveness		1	2			1	2	2	6	3	1						3		2		2									1			2	1								1			1
CATT-motif	Light	GCATTC	part of a light responsive element	1	1					1	1	1		2				1					2				1					1				1						1	1		2	1	1	3	1
CG-motif	Light		part of a light responsive element									2																															1
GA-motif	Light	AAGGAAGA	part of a light responsive element		1	1				1	1				1	Y				1					1								1	2					1		1			1			1		1
GAG-motif	Light	AGAGATG	part of a light responsive element		2	2	2	1		1		5	2		2	2	1	2	3	2		3	2						1	1	1		1	1	2	1	1		1		2		3	2	3	2	2	1
GATA-motif	Light	GATAGGA	part of a light responsive element									1									2					1												1	2	1	1			1	3		1	1	1
Gap-box	Light	CAAATGAA(A/G)A	part of a light responsive element										1										1
I-box	Light	ATGATATGA	part of a light responsive element		2	2	1						1	1	2					1	1	2		2	1	3		2								2			3	1	1		1		9	1
LAMP-element	Light		part of a light responsive element				1
L-box	Light	AAATTAACCAAC	part of a light responsive element																	1		1														1											1
TCCC-motif	Light	TCTCCCT	part of a light responsive element	1	1							6						1	1	1						1	1		1					1												2
TCT-motif	Light	TCTTAC	part of a light responsive element		1	1						1	1												1	1		1				1						1				1	1	2	2		1	1
TGG-motif	Light	GGTTGCCA	part of a light responsive element																								1											1		1
box II	Light	TCCACGTGGC	part of a light responsive element				1		1		1																				1
chs-CMA2a	Light	GCAATTCC	part of a light responsive element							1				1																			1			1									1
chs-Unit 1 m1	Light	ACCTAACCCGC	part of a light responsive element	1																													1												1	1
rbcS-CMA7a	Light	GGCGATAAGG	part of a light responsive element	1				1					1			1			1
AT1-motif	Light	ATTAATTTTACA	part of a light responsive module							1													1
AE-box	Light	AGAAACAA	part of a module for light response	1			1				1									1	2				1									1						1				1	1				1
ACA-motif	Light	ATCGACAGCCATT	part of gapA in (gapA-CMA1) involved with light responsiveness																																								1
5UTR Py-rich stretch	Basic regurlat and unknown	TTTCTTCTCT	cis-acting element conferring high transcription levels	2		2					1			1	2							1	1									1	1	1					1	1	1	2		1	3			2	2
MSA-like	Basic regurlat and unknown		cis-acting element involved in cell cycle regulation	1					1															1
A-box	Basic regurlat and unknown	CCGTCC	cis-acting regulatory element	3					1							1	2	1				1		1					2	1	1			1	2		1	3	2						1	1
OBP-1 site	Basic regurlat and unknown	TACACTTTTGG	cis-acting regulatory element																														1
ATGCAAAT motif	Basic regurlat and unknown	ATACAAAT	cis-acting regulatory element associated to the TGAGTCA motif			1									2										1		1									1
circadian	Basic regurlat and unknown	CAANNNNATC	cis-acting regulatory element involved in circadian control	2		1					3	1	2		1	2	1	2	2		4	1	1		3	1	7	3					1	1			4	2	1	1		1	2	2	1	2	4		2
RY-element	Basic regurlat and unknown	CATGCATG	cis-acting regulatory element involved in seed-specific regulation								1			3								1										1													1			1
O2-site	Basic regurlat and unknown	GATGACATGA	cis-acting regulatory element involved in zein metabolism regulation		1	2					2		2	1						1		1		1							1	1	2	3	1		1	1	1	1
CAT-box	Basic regurlat and unknown	GCCACT	cis-acting regulatory element related to meristem expression	1			1	2							1	1		2	1			1			2				3	4			1							3	1		1	1	1				2
CCGTCC-box	Basic regurlat and unknown	CCGTCC	cis-acting regulatory element related to meristem specific activation	3					1							1	2	1				1		1					2	1	1			1	2		1	3	2						1	1
OCT	Basic regurlat and unknown	CGCGGATC	cis-acting regulatory element related to meristem specific activation									1																															1
dOCT	Basic regurlat and unknown	CaCGGATC	cis-acting regulatory element related to meristem specific activation							1
Skn-1_motif	Basic regurlat and unknown	GTCAT	cis-acting regulatory element required for endosperm expression	3	3	2	7	5	2	4	4	6	2	7		3	1	2	1	3	3	1	3	6	3	Y	5	3			2	7	4	3	3	3	4	3	4	1	1	4	5	3	4	1	1	2	3
GCN4_motif	Basic regurlat and unknown	TGTGTCA	cis-regulatory element involved in endosperm expression	1	1	2				2	1			1				2	2	1	2				1	1	2						2	2						1		1	1		1	1
CAAT-box	Basic regurlat and unknown	CAAT	common cis-acting element in promoter and enhancer regions	17	25	21	14	17	17	26	23	25	20	16	11	11	21	10	15	22	22	24	29	38	26	19	29	26	4	2	5	21	26	28	17	19	27	18	16	16	19	17	14	35	32	23	28	21	16
TATA-box	Basic regurlat and unknown	TTTTA	core promoter element around -30 of transcription start	15	26	31	9	11	18	38	26	45	9	29	23	21	40	1		28	36	18	26	39	28	27	29	45	3	4	3	28	55	10	15	21	38	23	47	38	19	18		15	17	35	36	15	5
HD-Zip 1	Basic regurlat and unknown	CAAT(A/T)ATTG	element involved in differentiation of the palisade mesophyll cells																																													1
HD-Zip 2	Basic regurlat and unknown	CAAT(G/C)ATTG	element involved in the control of leaf morphology development																																													1
AACA_motif	Basic regurlat and unknown	TAACAAACTCCA	involved in endosperm-specific negative expression																													1																	1
MBS	Basic regurlat and unknown	CGGTCA	MYB Binding Site		1	3	3	3	1		1		1				1			3	2	2	1	2		1	4	3	1	4	2	1		2		4	2	3		1		3		1	1	4	1		1
MBSI	Basic regurlat and unknown		MYB binding site involved in flavonoid biosynthetic genes regulation			1
CCAAT-box	Basic regurlat and unknown	CAACGG	MYBHv1 binding site		1	1	1	1				1	1		2	1	1							1							1		2	2	1			1					3		1			1
AAAC-motif	Basic regurlat and unknown	CAACAAAAACCT																																												1
AAGAA-motif	Basic regurlat and unknown	GAAAGAA		7													1		1						1	2								1								1			1		2		6
AC-I	Basic regurlat and unknown	(T/C)C(T/C)(C/T)ACC(T/C)ACC		1					1											1		1														1	2	1			1				1	1
AC-II	Basic regurlat and unknown	(C/T)T(T/C)(C/T)(A/C)(A/C)C(A/C)A(A/C)C(C/A)(C/A)C		1		1			1							1							1			1					1									1	1			1	1
Box III	Basic regurlat and unknown																				1				1
Box II	Basic regurlat and unknown	TCCACGTGGC												1						1															1
CATTAT-motif	Basic regurlat and unknown	GTCATTATCGG			1	1		1
CTAG-motif	Basic regurlat and unknown			2					1	1																																1
E2Fa	Basic regurlat and unknown	TTTCCCGC						1							1	1
E2Fb	Basic regurlat and unknown	TTTGCCGC																										1			1	1
F-box	Basic regurlat and unknown	CTATTCTCATT		1																																	1												1
G-Box	Basic regurlat and unknown	CACGTT												1																																			1
G-Box	Basic regurlat and unknown	CACGTG												1
GAG-motif	Basic regurlat and unknown	AGAGAGT												1
GC-motif	Basic regurlat and unknown	GCCGCGCG												1				1
GCC box	Basic regurlat and unknown	AGCCGCC																1	1					1				1			1										2				1
GC-repeat	Basic regurlat and unknown	GGCCTCGCCACG														1
GT1-motif	Basic regurlat and unknown	ATGGTGGTTGG																																														1
JERE	Basic regurlat and unknown	AGACCGCC						1
O2-site	Basic regurlat and unknown	GATGATGTGG												1																																			1
O2-site	Basic regurlat and unknown	GATGACATGG												1				1								1
O2-site	Basic regurlat and unknown	GATGA(C/T)(A/G)TG(A/G)												1
TATCCAT/C-motif	Basic regurlat and unknown	TATCCAT							1	1											1					2							1														1	1
TCCACCT-motif	Basic regurlat and unknown	TCCACCT		1	1		2				1	1		1		1		1	1				1			1		2																2	2		1		2
Unnamed__1	Basic regurlat and unknown	CGTGG			2	5	5	3	5	1	3	1	8	2	6	9	1	3	4	3		3	1	2		3	2	2	6	6	11	2		4	5	4	1	4	3	4	2	4	6	2	4	3	1	1	5
Unnamed__10	Basic regurlat and unknown	TCCACGTAGA																1	1	1											1				1
Unnamed__12	Basic regurlat and unknown	TCCACGTAGA																1	1	1											1				1
Unnamed__13	Basic regurlat and unknown	TCCAAGTATA					1							1						1					1																1
Unnamed__14	Basic regurlat and unknown	TCCACGTAGA																1	1	1															1
Unnamed__16	Basic regurlat and unknown	GCTGCCCGTC																		1															1			1
Unnamed__11	Basic regurlat and unknown	TCCACATAGA		1					1	1																		2								1
Unnamed__2	Basic regurlat and unknown	CCCCGG		1	1		3	1			1				2	1		3	2	2	1				2	1	1	1	3	2	4											2	2		1		1	1
	Basic regurlat and unknown	CCACGTCACCG														1																																1
Unnamed__15	Basic regurlat and unknown	CCTCTCCCGTC									1	1										1					1
Unnamed__3	Basic regurlat and unknown	CGTGG			2	5	5	3	4	1	3	1	8	2	6	8	1	3	4	3		3	1	2		3	2	2	6	6	11	2		4	5	4	1	4	3	4	2	4	6	2	4	3	1	1	5
Unnamed__4	Basic regurlat and unknown	CTCC		9	12	9	28	14	11	13	10	32	21	10	25	17	14	28	29	17	10	20	9	12	10	20	25	20	34	31	32	12	16	12	13	19	6	11	8	6	27	18	32	11	10	16	20	16	33
Unnamed__6	Basic regurlat and unknown	taTAAATATct										1
Unnamed__8	Basic regurlat and unknown	TCCACGTAGA					1											1	1	1											1				1
Unnamed__9	Basic regurlat and unknown	TCCACGTAGA																1	1	1											1				1
Unnamed__17	Basic regurlat and unknown	TAGGAGCAGCT																																														1
box E	Basic regurlat and unknown	ACCCATCAAG									1	1																																	1
W box	Basic regurlat and unknown	TTGACC			2	1		1													1	2	1		2			2				2	2	3	1					2			1	1				1
box S	Basic regurlat and unknown	AGCCACC					1																					1															2		1
box E	Basic regurlat and unknown	ACCCATCAAG																																			1	1
plant_AP-2-like	Basic regurlat and unknown	CGCGCCGG													1		1									1
Numbers in the block means different times appeared in the TaCNGC genes
[truncated: 1 more columns]
