# Supplementary material for: Genome-Wide Identification of Cyclic Nucleotide-Gated Ion Channel Gene Family in Wheat and Functional Analyses of TaCNGC14 and TaCNGC16
Source: Front Plant Sci. 2018 Jan 22;9:18. doi: 10.3389/fpls.2018.00018 (PMC5786745; doi:10.3389/fpls.2018.00018)
Supplement: Table S4-1 — FPKM of all the TaCNGCs in RNA-seq data. [file Table4.XLSX]

## Sheet: CNGC_FPKM
Table S4-1 | FPKM of all the TaCNGCs in RNA-seq data
Name	ID	mock.R.a_TGAC	mock.R.b_TGAC	mock.R.c_TGAC	mock.S.a_TGAC	mock.S.b_TGAC	mock.S.c_TGAC	32R.18h.a_TGAC	32R.18h.b_TGAC	32R.18h.c_TGAC	32R.24h.a_TGAC	32R.24h.b_TGAC	32R.24h.c_TGAC	32R.48h.a_TGAC	32R.48h.b_TGAC	32R.48h.c_TGAC	32R.96h.a_TGAC	32R.96h.b_TGAC	32R.96h.c_TGAC	32R.168h.a_TGAC	32R.168h.b_TGAC	32R.168h.c_TGAC	32S.18h.a_TGAC	32S.18h.b_TGAC	32S.18h.c_TGAC	32S.24h.a_TGAC	32S.24h.b_TGAC	32S.24h.c_TGAC	32S.48h.a_TGAC	32S.48h.b_TGAC	32S.48h.c_TGAC	32S.96h.a_TGAC	32S.96h.b_TGAC	32S.96h.c_TGAC	32S.168h.a_TGAC	32S.168h.b_TGAC	32S.168h.c_TGAC
TaCNGC1A	TRIAE_CS42_6AL_TGACv1_470872_AA1497360	13.1461	14.5734	11.1172	7.95738	7.16854	14.8062	9.86203	10.4017	11.6128	10.4106	13.3452	16.4884	7.55178	10.1051	9.84216	10.2398	18.4217	8.10335	8.74832	9.59088	12.2731	13.2146	15.2819	16.3601	10.7525	10.8068	15.6724	8.25297	9.89488	10.1661	9.59207	16.1505	9.3757	16.8987	18.4504	15.4905
TaCNGC2/3A	TRIAE_CS42_7AL_TGACv1_556032_AA1753160	0.108661	0	0.0525025	0.170166	0.136041	0.151692	0.43481	0.1938	0.182517	0.282655	0.19076	0.203497	0.0635674	0.186853	0.0253224	0.165684	0.168652	0.148614	0.173011	0.323133	0.29655	0.397441	0.363021	0.0839555	0.477845	0.382309	0.264943	0.148378	0.0242457	0.043541	0.264264	0.102021	0.0954608	0.0266021	0.13775	0.177316
TaCNGC2/3B	TRIAE_CS42_7BL_TGACv1_579414_AA1907130	0	0	0.0772073	0.0356082	0.0853453	0.0247305	0.0839942	0.079141	0.0332754	0.155242	0.0423421	0.141474	0.0609209	0.109156	0.0883901	0.0532862	0.103351	0.0711852	0.106272	0.0770239	0.0674394	0.0856595	0.0564215	0.150936	0.0157072	0.0332773	0.0925585	0.0620564	0	0.0600013	0.13225	0.0685398	0.0455984	0.0683554	0.0532121	0.0785137
TaCNGC2/3D	TRIAE_CS42_7DL_TGACv1_603075_AA1975340	0.0572089	0	0.0180691	0.0632059	0.0178175	0.0260317	0.0541838	0.172021	0	0.0266551	0.0920347	0.0228096	0.0441392	0.0919199	0.0491005	0.102042	0.023755	0.041865	0.124356	0.116189	0	0.0532371	0.0638646	0.0209611	0.0209335	0.0665248	0.11818	0.0182481	0.0470128	0.135952	0.0211785	0.0258605	0.0119168	0	0.0488138	0.0218071
TaCNGC4A	TRIAE_CS42_5AL_TGACv1_376039_AA1231160	0	0	0	0.025923	0	0	0	0	0	0	0	0	0	0	0	0	0	0	0	0	0	0	0	0	0	0	0	0	0	0	0	0	0	0	0	0
TaCNGC4B	TRIAE_CS42_5BL_TGACv1_406062_AA1340080	0	0	0	0	0	0	0	0	0	0	0	0	0	0	0	0	0	0	0	0	0	0	0	0	0	0	0	0	0	0	0	0	0	0	0	0
TaCNGC4D	TRIAE_CS42_5DL_TGACv1_433121_AA1402750	0	0	0	0	0	0	0	0	0	0	0	0	0	0	0	0	0	0	0	0	0	0	0	0	0	0	0	0	0	0	0	0	0	0	0	0
TaCNGC5.1A	TRIAE_CS42_5AL_TGACv1_375657_AA1225250	0.28429	0.786509	0.497307	0.302218	0.429085	0.158956	0.160227	0.406945	0.188279	0.0917016	0.24494	0.139281	0.443781	0.168386	0.389765	0.406593	0.0580214	0.332329	0.057043	0.663854	0.18645	0.0610506	0.207985	0.281586	0.0766951	0.0812433	0.0237969	0.267426	0.229657	0.164254	0.121434	0.14212	0.465708	0.0944915	0.144347	0.213055
TaCNGC5.1B	TRIAE_CS42_5BL_TGACv1_405743_AA1334310	0.110973	0.0623624	0.446891	0.415357	0.259217	0.161327	0.609811	0.344179	0.388146	0.116337	0.276214	0.141358	1.126	0.60526	0.456436	0.412657	0.0368042	0.389176	0.253285	0.842193	0.433655	0.154903	0.0989472	0.454658	0.129732	0.309206	0.0905693	0.989532	0.254934	0.902977	0.523793	0.220365	0.627743	0.199793	0.256374	0.371649
TaCNGC5.1D	TRIAE_CS42_5DL_TGACv1_437676_AA1467100	0.166962	0.140739	0.0197753	0.432635	0.1365	0.0910203	0.152913	0.453098	0.247067	0.14586	0.181813	0.0797542	0.54809	0.348183	0.658109	0.349231	0.0830596	0.390351	0.0544393	0.607154	0.207597	0.116528	0.248115	0.684047	0.0243981	0.10338	0.0227107	0.361561	0.246572	0.365765	0.0695348	0.0301406	0.402783	0.120238	0.0826549	0.482909
TaCNGC5.2A	TRIAE_CS42_1AS_TGACv1_019890_AA0072520	0	0	0	0	0	0	0	0	0	0	0	0	0	0	0	0	0	0	0	0	0	0	0	0	0	0	0	0	0	0	0	0	0	0	0	0
TaCNGC5.2B	TRIAE_CS42_1BS_TGACv1_049361_AA0150610	0	0	0	0	0	0	0	0	0	0	0	0	0	0	0	0	0	0	0	0	0	0	0	0	0	0	0	0	0	0	0	0	0	0	0	0
TaCNGC5.2D	TRIAE_CS42_1DS_TGACv1_080801_AA0253910	0	0	0	0	0	0	0	0	0	0	0	0	0	0	0	0	0	0	0	0	0	0	0	0	0	0	0	0	0	0	0	0	0	0	0	0
TaCNGC6A	TRIAE_CS42_2AL_TGACv1_097035_AA0322740	17.7887	14.8163	12.4346	12.6439	9.29348	15.5277	14.6044	15.8554	13.6103	11.2667	13.5893	12.5941	8.53176	12.8156	9.93503	10.0403	15.8815	10.3277	13.9565	17.2769	11.1718	13.6069	15.8609	13.2932	16.3858	12.4895	12.7897	9.48881	13.7607	12.352	11.8623	11.1821	11.2701	14.8407	16.6691	18.7137
TaCNGC6B	TRIAE_CS42_2BL_TGACv1_130157_AA0405260	14.9744	13.716	11.5835	11.1071	8.91249	12.2681	15.0626	15.4481	11.4493	10.6724	13.8189	13.1744	8.98811	12.7028	10.4101	10.126	13.9448	10.1864	14.3717	17.0144	11.3907	13.1967	17.8274	16.1423	17.4809	13.5935	13.5791	9.63449	11.3279	11.8086	10.3353	10.6907	12.2879	12.6116	16.4177	15.3771
TaCNGC6D	TRIAE_CS42_2DL_TGACv1_160734_AA0553580	5.26239	5.16091	4.35097	4.44587	3.89173	7.05943	4.55534	4.15904	4.98553	3.89082	3.84348	5.07274	3.12877	3.494	3.45419	2.70104	5.12126	2.80267	5.48539	6.0651	5.16808	3.85712	4.92763	5.08975	7.10202	5.71158	6.27918	4.70016	4.77428	5.39218	4.9643	6.88095	5.40864	6.70149	7.96633	8.3634
TaCNGC7.1A	TRIAE_CS42_6AL_TGACv1_472123_AA1518000	1.01479	1.22608	1.03366	0.525905	0.900748	0.405691	1.33833	1.57366	1.99311	0.354611	0.378873	0.549373	2.45302	1.10695	2.3304	1.29715	0.471175	2.07596	1.15807	1.73281	1.73041	1.02696	1.1461	1.0691	0.385554	0.408419	0.60735	1.75803	0.932491	1.81024	0.76073	0.696131	1.57015	0.694258	0.770302	0.772392
TaCNGC7.1B	TRIAE_CS42_6BL_TGACv1_499635_AA1588000	0.167714	0.0269281	0.0681062	0.303517	0.179088	0.0696609	0.210653	0.557311	0.464127	0.100468	0.0596346	0.0305193	0.80081	0.307472	0.36133	0.311824	0.0635683	0.252069	0.156241	0.303049	0.783054	0.133774	0.0569672	0.252413	0.0840271	0.14835	0.104288	0.439488	0.188709	0.269935	0.159652	0.0692027	0.382672	0.20705	0.126517	0.233423
TaCNGC7.1D	TRIAE_CS42_6DL_TGACv1_527827_AA1709040	0.703253	0.517848	0.344667	0.69819	0.339868	0.246774	0.852846	1.35379	2.00955	0.610131	0.784666	0.494239	1.36054	0.591292	1.03066	0.518505	0.193021	0.93548	1.7079	1.22692	2.10202	0.812393	0.461273	0.681278	0.566985	0.75076	0.712491	1.13678	0.859507	0.910711	0.538637	0.245151	1.06513	0.698548	0.416175	0.620177
TaCNGC7.2A	TRIAE_CS42_6AL_TGACv1_474496_AA1535360	0.189464	0.273783	0.359048	0.124684	0.126446	0.118043	0.356958	0.50367	0.582576	0.226996	0.0673685	0.0344773	0.743118	0.277878	0.705056	0.528396	0.0718124	0.632799	0.564811	0.650467	0.884607	0.566711	0.160888	0.570297	0.316415	0.0670358	0.117812	0.468902	0.284244	0.474354	0.270535	0.214988	0.64845	0.54577	0.500237	0.626276
TaCNGC7.2B	TRIAE_CS42_6BL_TGACv1_499483_AA1583940	0	0	0	0	0	0	0	0	0	0	0	0	0	0	0	0	0	0	0	0	0	0	0	0	0	0	0	0	0	0	0	0	0	0	0	0
TaCNGC7.2D	TRIAE_CS42_6DL_TGACv1_529165_AA1717650	0.619446	0.817287	0.561427	0.558301	0.251641	0.391529	1.06558	1.58707	1.68111	0.639973	0.837942	0.720441	1.18954	0.172815	1.10774	0.55082	0.2501	1.25934	1.89681	1.53296	2.1049	0.300751	0.704406	0.97732	0.56673	0.800451	0.498226	0.905719	0.636385	1.07888	0.807592	0.369507	0.62732	0.349117	0.888862	1.14796
TaCNGC8A	TRIAE_CS42_4AL_TGACv1_290549_AA0986620	0	0	0	0	0	0	0	0	0	0	0	0	0	0	0	0	0	0	0	0	0	0	0	0	0	0	0	0	0	0	0	0	0	0	0	0
TaCNGC8B	TRIAE_CS42_4BS_TGACv1_329199_AA1098870	0	0	0	0	0	0	0	0	0	0	0	0	0	0	0	0	0	0	0	0	0	0	0	0	0	0	0	0	0	0	0	0	0	0	0	0
TaCNGC8D	TRIAE_CS42_4DS_TGACv1_363028_AA1183080	0	0	0.0446539	0	0	0	0	0	0	0	0	0	0	0	0	0	0.031259	0	0	0	0	0	0	0	0	0	0	0	0.0309319	0	0.026169	0.0170148	0.0156812	0	0.0311067	0.0286958
TaCNGC9A	TRIAE_CS42_5AL_TGACv1_375151_AA1217010	9.90333	8.3235	6.19409	8.35378	5.92522	9.25066	13.3345	9.12686	10.471	13.9337	11.6761	12.4213	4.74426	7.02347	6.55059	4.40133	8.96018	6.52464	14.3891	12.9658	11.6037	8.36694	9.11414	8.41479	15.4365	12.3446	12.9036	6.37401	7.66903	9.10766	6.34344	9.6446	8.74413	9.50917	10.9521	10.6323
TaCNGC9B	TRIAE_CS42_5BL_TGACv1_404998_AA1317500	9.12249	13.7443	7.37942	7.96131	5.21222	11.0992	17.984	17.2676	16.1037	16.6652	20.0107	23.4078	6.78971	11.7351	10.6775	7.50438	13.2047	8.05554	16.5485	20.0059	17.253	9.98542	12.3016	14.4685	23.1192	18.476	22.3534	8.427	11.286	12.7343	6.82709	12.0372	11.3121	12.698	14.902	16.5977
TaCNGC9D	TRIAE_CS42_5DL_TGACv1_433346_AA1410340	0.0422857	0	0	0	0.0395093	0	0.030982	0.0327869	0.022754	0	0.052625	0	0.0252386	0.053341	0	0.0196551	0.0280481	0.0494312	0.0275752	0.133714	0	0	0.0502711	0.074248	0.0247168	0	0	0	0	0.0794019	0	0	0.0276612	0.0304521	0	0.0257482
TaCNGC10A	TRIAE_CS42_6AL_TGACv1_472259_AA1520040	0	0	0	0	0	0	0	0	0	0	0	0	0	0	0	0	0	0.0229722	0	0	0	0	0	0	0	0	0	0	0	0	0	0	0	0	0	0
TaCNGC10B	TRIAE_CS42_6BL_TGACv1_501191_AA1614790	0	0	0	0	0	0	0.0259681	0	0	0	0	0	0	0.045484	0	0	0	0.0207158	0	0	0	0.0494727	0.0210678	0.0622321	0	0	0	0.0180592	0.023263	0	0	0	0	0.0510478	0.0467889	0
TaCNGC10D	TRIAE_CS42_6DL_TGACv1_526370_AA1681070	0.0378461	0.0196613	0.0331514	0.0402927	0.0326898	0.0254311	0.0769031	0.0542554	0.0376531	0.0733559	0.0217708	0.0222833	0	0.0485687	0.0719514	0.0325251	0.0464138	0	0.0228155	0.0885074	0.0248582	0.0488369	0.0241961	0.0614324	0.0613516	0.0649899	0.0951806	0.0534813	0.0688922	0.0875956	0	0.0126319	0.0698511	0	0.0230938	0.0426079
TaCNGC10.2A	TRIAE_CS42_6AL_TGACv1_472493_AA1522760	4.95395	1.73543	6.09615	2.91435	2.84533	2.99295	0.408535	0.798154	0.853955	0.569548	0.773991	0.983435	4.48001	2.47695	1.73473	3.70821	5.34857	2.78272	0.419551	1.24779	1.24944	10.627	7.59767	4.87013	0.250707	0.63738	0.256705	2.27288	3.20934	1.66447	4.73964	4.05727	2.42624	4.84945	5.77549	5.30174
TaCNGC11B	TRIAE_CS42_7BS_TGACv1_591958_AA1926720	0	0	0	0	0	0	0	0	0	0	0	0	0	0	0	0	0	0	0	0	0.0421986	0	0	0	0	0	0	0.0302628	0	0	0.0329805	0	0.0197629	0	0	0
TaCNGC11D	TRIAE_CS42_7DS_TGACv1_622441_AA2039690	4.89226	6.15541	6.23548	7.70336	6.43182	6.41978	8.05714	6.74735	8.01408	7.41318	6.51951	5.90091	6.79607	6.91729	7.83513	6.96288	5.34139	7.56623	6.66296	7.99515	6.73657	4.83463	4.27203	7.27248	5.64331	7.26471	4.68766	7.19156	7.30308	7.696	8.05376	6.67455	8.13945	5.67447	5.88691	7.43419
TaCNGC11U	TRIAE_CS42_U_TGACv1_644844_AA2141950	5.20039	5.02981	4.10302	7.1582	5.07188	6.32514	5.67741	7.74311	7.75953	5.35761	6.13674	4.88245	5.07011	5.26457	7.04458	4.66111	4.78246	5.93384	5.86376	8.64807	7.2131	3.84641	5.02478	6.62101	5.15905	6.13208	4.96006	5.48959	4.13407	5.91348	4.62499	4.14415	7.0044	4.50601	5.22414	5.47526
TaCNGC12A	TRIAE_CS42_6AL_TGACv1_473518_AA1531510	0	0	0	0	0.0162878	0	0.0510897	0	0	0.0243666	0	0	0	0	0	0	0	0	0	0	0	0.0243332	0	0	0	0	0	0	0.0228839	0	0	0.0125878	0.0116012	0	0	0
TaCNGC12B	TRIAE_CS42_6BL_TGACv1_500056_AA1598040	0	0	0	0	0	0	0	0	0	0	0	0	0	0	0	0	0	0	0	0	0	0	0	0	0	0	0	0	0	0	0	0	0	0	0	0
TaCNGC12D	TRIAE_CS42_6DL_TGACv1_527683_AA1707370	0.0858134	0.192895	0.29272	0.0790615	0.19243	0.149701	0.125748	0.0266147	0.147764	0.119948	0.0854364	0.10931	0.163899	0.418479	0.282363	0.335055	0.409824	0.300942	0.0895363	0	0.0731644	0.527047	0.448882	0.482165	0.0200638	0.106268	0.0373523	0.314819	0.495655	0.386726	0.324031	0.198289	0.296964	0.39551	0.430484	0.355318
TaCNGC13B	TRIAE_CS42_7BS_TGACv1_592251_AA1934350	0.0572089	0	0.0180691	0.0219615	0.0178175	0	0.027944	0.0887156	0	0.0266551	0.0474647	0	0.0227637	0	0	0.0354555	0	0	0.124356	0.0482409	0	0.0532371	0	0	0	0	0.0207513	0	0	0.023872	0.0211785	0	0	0	0.0251745	0
TaCNGC14A	TRIAE_CS42_5AL_TGACv1_374430_AA1199970	0.0811073	0.0911581	0	0	0	0.0589547	0	0	0	0	0	0.0516575	0.0484095	0.0260217	0	0.05655	0.0537985	0.0948128	0.0264456	0.0256474	0.0288133	0.0283036	0.0482119	0.189884	0	0.0251101	0.0441298	0.0619905	0	0.0507663	0.0900767	0.0292835	0.0809648	0.0292047	0.0267682	0.148161
TaCNGC14A	TRIAE_CS42_U_TGACv1_675331_AA2156740	0.0609957	0.137108	0.231182	0	0.113981	0.0886722	0	0.0945878	0	0	0	0	0	0	0	0.113407	0.161834	0.0713027	0.0795524	0.077151	0	0	0	0	0	0	0.0663744	0.0621588	0	0.0763563	0.270964	0.0440445	0.0811847	0.175704	0	0.222845
TaCNGC14B	TRIAE_CS42_5BL_TGACv1_404418_AA1299170	1.34272	1.55626	2.94212	1.15975	1.21535	1.18948	0.922299	1.65925	0.812832	0.527855	0.287207	0.66811	2.1037	2.15392	3.2503	4.03725	2.7832	2.59966	1.17659	1.8045	1.69931	2.78208	1.77087	6.80273	0.760315	1.42894	1.48395	2.41594	1.18425	2.23238	3.16881	3.75707	1.6196	4.29087	4.43142	3.57697
TaCNGC15A	TRIAE_CS42_3AL_TGACv1_194811_AA0639970	0	0	0	0	0	0	0.0298951	0	0	0.142581	0.0253894	0	0	0	0	0	0	0	0	0	0	0.0284771	0	0	0.0238497	0	0.0222002	0	0	0	0	0	0	0.440756	0.269323	0.173914
TaCNGC15B	TRIAE_CS42_3B_TGACv1_221356_AA0738220	0	0	0	0	0	0	0	0	0	0	0	0	0	0	0	0	0	0	0	0	0	0	0	0	0	0	0.0509615	0	0	0	0	0	0.0155831	0.202355	0.278209	0
TaCNGC15D	TRIAE_CS42_3DL_TGACv1_253514_AA0894810	0	0	0.0211773	0	0	0	0	0	0	0	0.0278147	0	0	0	0	0	0.0296494	0	0	0	0	0	0	0	0	0	0	0	0	0	0	0	0	0.160953	0.236039	0.0816545
TaCNGC16A	TRIAE_CS42_1AL_TGACv1_001672_AA0033850	0	0	0	0	0	0	0	0	0	0.0310893	0	0	0	0	0	0	0	0	0	0	0	0	0	0	0	0	0	0	0	0	0	0	0	0	0	0
TaCNGC16B	TRIAE_CS42_1BL_TGACv1_033292_AA0138560	0	0	0	0	0	0	0	0	0	0	0	0	0	0	0	0	0	0	0	0	0	0	0	0	0	0	0	0	0	0	0	0	0	0	0	0
TaCNGC16D	TRIAE_CS42_1DL_TGACv1_061392_AA0193950	2.02483	1.83453	3.01493	1.02318	0.888026	1.38168	1.45328	3.87689	1.57875	0.490963	1.20853	0.579013	2.09644	2.04168	2.66276	3.09243	4.79668	3.69539	1.75158	4.78251	2.02584	3.80695	5.28111	3.70044	1.01447	1.61195	1.23659	1.97922	2.03421	2.89685	3.00598	4.32666	3.43754	3.95792	4.20051	5.13305
RPKM, Reads Per Kilobase of exon model per Million mapped reads, is defined in thisway

## Sheet: CNGC_COUNTS
Table S4-2 | COUNTS of all the TaCNGCs in RNA-seq data
Name	ID	mock.R.a	mock.R.b	mock.R.c	mock.S.a	mock.S.b	mock.S.c	32R.18h.a	32R.18h.b	32R.18h.c	32R.24h.a	32R.24h.b	32R.24h.c	32R.48h.a	32R.48h.b	32R.48h.c	32R.96h.a	32R.96h.b	32R.96h.c	32R.168h.a	32R.168h.b	32R.168h.c	32S.18h.a	32S.18h.b	32S.18h.c	32S.24h.a	32S.24h.b	32S.24h.c	32S.48h.a	32S.48h.b	32S.48h.c	32S.96h.a	32S.96h.b	32S.96h.c	32S.168h.a	32S.168h.b	32S.168h.c
TaCNGC1A	TRIAE_CS42_6AL_TGACv1_470872_AA1497360	586	578	523	308	342	454	300	299	481	332	478	577	282	351	320	491	619	309	299	338	385	422	573	623	410	389	642	361	336	362	385	997	628	523	623	567
TaCNGC2/3A	TRIAE_CS42_7AL_TGACv1_556032_AA1753160	6	0	3	8	8	6	17	7	10	12	9	9	3	8	1	10	7	7	8	15	12	16	17	4	24	18	14	8	1	2	13	8	8	1	6	8
TaCNGC2/3B	TRIAE_CS42_7BL_TGACv1_579414_AA1907130	0	0	5	2	6	1	4	3	2	8	2	8	3	5	4	4	5	4	5	4	3	4	3	8	1	2	5	4	0	3	7	6	4	3	3	4
TaCNGC2/3D	TRIAE_CS42_7DL_TGACv1_603075_AA1975340	0	0	0	2	0	1	1	3	0	0	2	1	1	4	2	4	1	2	0	3	0	0	3	1	1	3	5	1	2	5	0	2	1	0	1	1
TaCNGC4A	TRIAE_CS42_5AL_TGACv1_376039_AA1231160	0	0	0	1	0	0	0	0	0	0	0	0	0	0	0	0	0	0	0	0	0	0	0	0	0	0	0	0	0	0	0	0	0	0	0	0
TaCNGC4B	TRIAE_CS42_5BL_TGACv1_406062_AA1340080	0	0	0	0	0	0	0	0	0	0	0	0	0	0	0	0	0	0	0	0	0	0	0	0	0	0	0	0	0	0	0	0	0	0	0	0
TaCNGC4D	TRIAE_CS42_5DL_TGACv1_433121_AA1402750	0	0	0	0	0	0	0	0	0	0	0	0	0	0	0	0	0	0	0	0	0	0	0	0	0	0	0	0	0	0	0	0	0	0	0	0
TaCNGC5.1A	TRIAE_CS42_5AL_TGACv1_375657_AA1225250	13	32	24	12	21	5	5	12	8	3	9	5	17	6	13	20	2	13	2	24	6	2	8	11	3	3	1	12	8	6	5	9	32	3	5	8
TaCNGC5.1B	TRIAE_CS42_5BL_TGACv1_405743_AA1334310	4	2	17	13	10	4	15	8	13	3	8	4	34	17	12	16	1	12	7	24	11	4	3	14	4	9	3	35	7	26	17	11	34	5	7	11
TaCNGC5.1D	TRIAE_CS42_5DL_TGACv1_437676_AA1467100	8	6	1	18	7	3	5	14	11	5	7	3	22	13	23	18	3	16	2	23	7	4	10	28	1	4	1	17	9	14	3	2	29	4	3	19
TaCNGC5.2A	TRIAE_CS42_1AS_TGACv1_019890_AA0072520	0	0	0	0	0	0	0	0	0	0	0	0	0	0	0	0	0	0	0	0	0	0	0	0	0	0	0	0	0	0	0	0	0	0	0	0
TaCNGC5.2B	TRIAE_CS42_1BS_TGACv1_049361_AA0150610	0	0	0	0	0	0	0	0	0	0	0	0	0	0	0	0	0	0	0	0	0	0	0	0	0	0	0	0	0	0	0	0	0	0	0	0
TaCNGC5.2D	TRIAE_CS42_1DS_TGACv1_080801_AA0253910	0	0	0	0	0	0	0	0	0	0	0	0	0	0	0	0	0	0	0	0	0	0	0	0	0	0	0	0	0	0	0	0	0	0	0	0
TaCNGC6A	TRIAE_CS42_2AL_TGACv1_097035_AA0322740	896	664	661	553	501	538	502	515	637	406	550	498	360	503	365	544	603	445	539	688	396	491	672	572	706	508	592	469	528	497	538	780	853	519	636	774
TaCNGC6B	TRIAE_CS42_2BL_TGACv1_130157_AA0405260	708	577	578	456	451	399	486	471	503	361	525	489	356	468	359	515	497	412	521	636	379	447	709	652	707	519	590	447	408	446	440	700	873	414	588	597
TaCNGC6D	TRIAE_CS42_2DL_TGACv1_160734_AA0553580	259	226	226	190	205	239	153	132	228	137	152	196	129	134	124	143	190	118	207	236	179	136	204	214	299	227	284	227	179	212	220	469	400	229	297	338
TaCNGC7.1A	TRIAE_CS42_6AL_TGACv1_472123_AA1518000	40	43	43	18	38	11	36	40	73	10	12	17	81	34	67	55	14	70	35	54	48	29	38	36	13	13	22	68	28	57	27	38	93	19	23	25
TaCNGC7.1B	TRIAE_CS42_6BL_TGACv1_499635_AA1588000	7	1	3	11	8	2	6	15	18	3	2	1	28	10	11	14	2	9	5	10	23	4	2	9	3	5	4	18	6	9	6	4	24	6	4	8
TaCNGC7.1D	TRIAE_CS42_6DL_TGACv1_527827_AA1709040	29	19	15	25	15	7	24	36	77	18	26	16	47	19	31	23	6	33	54	40	61	24	16	24	20	25	27	46	27	30	20	14	66	20	13	21
TaCNGC7.2A	TRIAE_CS42_6AL_TGACv1_474496_AA1535360	7	9	14	4	5	3	9	12	20	6	2	1	23	8	19	21	2	20	16	19	23	15	5	18	10	2	4	17	8	14	9	11	36	14	14	19
TaCNGC7.2B	TRIAE_CS42_6BL_TGACv1_499483_AA1583940	0	0	0	0	0	0	0	0	0	0	0	0	0	0	0	0	0	0	0	0	0	0	0	0	0	0	0	0	0	0	0	0	0	0	0	0
TaCNGC7.2D	TRIAE_CS42_6DL_TGACv1_529165_AA1717650	23	27	22	18	10	10	27	38	58	17	25	21	37	5	30	22	7	40	54	45	55	8	22	31	18	24	17	33	18	32	27	19	35	9	25	35
TaCNGC8A	TRIAE_CS42_4AL_TGACv1_290549_AA0986620	0	0	0	0	0	0	0	0	0	0	0	0	0	0	0	0	0	0	0	0	0	0	0	0	0	0	0	0	0	0	0	0	0	0	0	0
TaCNGC8B	TRIAE_CS42_4BS_TGACv1_329199_AA1098870	0	0	0	0	0	0	0	0	0	0	0	0	0	0	0	0	0	0	0	0	0	0	0	0	0	0	0	0	0	0	0	0	0	0	0	0
TaCNGC8D	TRIAE_CS42_4DS_TGACv1_363028_AA1183080	0	0	2	0	0	0	0	0	0	0	0	0	0	0	0	0	1	0	0	0	0	0	0	0	0	0	0	0	1	0	1	1	1	0	1	1
TaCNGC9A	TRIAE_CS42_5AL_TGACv1_375151_AA1217010	456	341	301	334	292	293	419	271	448	459	432	449	183	252	220	218	311	257	508	472	376	276	353	331	608	459	546	288	269	335	263	615	605	304	382	402
TaCNGC9B	TRIAE_CS42_5BL_TGACv1_404998_AA1317500	417	559	356	316	255	349	561	509	684	545	735	840	260	418	356	369	455	315	580	723	555	327	473	565	904	682	939	378	393	465	281	762	777	403	516	623
TaCNGC9D	TRIAE_CS42_5DL_TGACv1_433346_AA1410340	2	0	0	0	2	0	1	1	1	0	2	0	1	2	0	1	1	2	1	5	0	0	2	3	1	0	0	0	0	3	0	0	2	1	0	1
TaCNGC10A	TRIAE_CS42_6AL_TGACv1_472259_AA1520040	0	0	0	0	0	0	0	0	0	0	0	0	0	0	0	0	0	1	0	0	0	0	0	0	0	0	0	0	0	0	0	0	0	0	0	0
TaCNGC10B	TRIAE_CS42_6BL_TGACv1_501191_AA1614790	0	0	0	0	0	0	1	0	0	0	0	0	0	2	0	0	0	1	0	0	0	2	1	3	0	0	0	1	1	0	0	0	0	2	2	0
TaCNGC10D	TRIAE_CS42_6DL_TGACv1_526370_AA1681070	2	1	2	2	2	1	3	2	2	3	1	1	0	2	3	2	2	0	1	4	1	2	1	3	3	3	5	3	3	4	0	1	6	0	1	2
TaCNGC11B	TRIAE_CS42_7BS_TGACv1_591958_AA1926720	0	0	0	0	0	0	0	0	0	0	0	0	0	0	0	0	0	0	0	0	1	0	0	0	0	0	0	1	0	0	1	0	1	0	0	0
TaCNGC11D	TRIAE_CS42_7DS_TGACv1_622441_AA2039690	226	253	304	309	318	204	254	201	344	245	242	214	263	249	264	346	186	299	236	292	219	160	166	287	223	271	199	326	257	284	335	427	565	182	206	282
TaCNGC11U	TRIAE_CS42_U_TGACv1_644844_AA2141950	251	216	209	300	262	210	187	241	348	185	238	185	205	198	248	242	174	245	217	330	245	133	204	273	213	239	220	260	152	228	201	277	508	151	191	217
TaCNGC12A	TRIAE_CS42_6AL_TGACv1_473518_AA1531510	0	0	0	0	1	0	2	0	0	1	0	0	0	0	0	0	0	0	0	0	0	1	0	0	0	0	0	0	1	0	0	1	1	0	0	0
TaCNGC12B	TRIAE_CS42_6BL_TGACv1_500056_AA1598040	0	0	0	0	0	0	0	0	0	0	0	0	0	0	0	0	0	0	0	0	0	0	0	0	0	0	0	0	0	0	0	0	0	0	0	0
TaCNGC12D	TRIAE_CS42_6DL_TGACv1_527683_AA1707370	5	10	18	4	12	6	5	1	8	5	4	5	8	19	12	21	18	15	4	0	3	22	22	24	1	5	2	18	22	18	17	16	26	16	19	17
TaCNGC13B	TRIAE_CS42_7BS_TGACv1_592251_AA1934350	3	0	1	1	1	0	1	3	0	1	2	0	1	0	0	2	0	0	5	2	0	2	0	0	0	0	1	0	0	1	1	0	0	0	1	0
TaCNGC14A	TRIAE_CS42_5AL_TGACv1_374430_AA1199970	4	4	0	0	0	2	0	0	0	0	0	2	2	1	0	3	2	4	1	1	1	1	2	8	0	1	2	3	0	2	4	2	6	1	1	6
TaCNGC14A	TRIAE_CS42_U_TGACv1_675331_AA2156740	1	2	4	0	2	1	0	1	0	0	0	0	0	0	0	2	2	1	1	1	0	0	0	0	0	0	1	1	0	1	4	1	2	2	0	3
TaCNGC14B	TRIAE_CS42_5BL_TGACv1_404418_AA1299170	64	66	148	48	62	39	30	51	36	18	11	25	84	80	113	207	100	106	43	68	57	95	71	277	31	55	65	113	43	85	136	248	116	142	160	140
TaCNGC15A	TRIAE_CS42_3AL_TGACv1_194811_AA0639970	0	0	0	0	0	0	1	0	0	5	1	0	0	0	0	0	0	0	0	0	0	1	0	0	1	0	1	0	0	0	0	0	0	15	10	7
TaCNGC15B	TRIAE_CS42_3B_TGACv1_221356_AA0738220	0	0	0	0	0	0	0	0	0	0	0	0	0	0	0	0	0	0	0	0	0	0	0	0	0	0	2	0	0	0	0	0	1	6	9	0
TaCNGC15D	TRIAE_CS42_3DL_TGACv1_253514_AA0894810	0	0	1	0	0	0	0	0	0	0	1	0	0	0	0	0	1	0	0	0	0	0	0	0	0	0	0	0	0	0	0	0	0	5	8	3
TaCNGC16A	TRIAE_CS42_1AL_TGACv1_001672_AA0033850	0	0	0	0	0	0	0	0	0	1	0	0	0	0	0	0	0	0	0	0	0	0	0	0	0	0	0	0	0	0	0	0	0	0	0	0
TaCNGC16B	TRIAE_CS42_1BL_TGACv1_033292_AA0138560	0	0	0	0	0	0	0	0	0	0	0	0	0	0	0	0	0	0	0	0	0	0	0	0	0	0	0	0	0	0	0	0	0	0	0	0
TaCNGC16D	TRIAE_CS42_1DL_TGACv1_061392_AA0193950	98	79	154	43	46	46	48	121	71	17	47	22	85	77	94	161	175	153	65	183	69	132	215	153	42	63	55	94	75	112	131	290	250	133	154	204
