# Supplementary material for: Genome-Wide Identification of Cyclic Nucleotide-Gated Ion Channel Gene Family in Wheat and Functional Analyses of TaCNGC14 and TaCNGC16
Source: Front Plant Sci. 2018 Jan 22;9:18. doi: 10.3389/fpls.2018.00018 (PMC5786745; doi:10.3389/fpls.2018.00018)
Supplement: Table S5 — Primers used in this study. [file Table5.xlsx]

## Sheet: Sheet1
Table s5 | Primers used in this study.
Primer name	Primer	Purpose
VF-TaCNGC14:	5'- CCTTAATTAATACTACTCGTCCAACTGGCG -3'	Clone TaCNGC14 to the γ vector for VIGS
VR-TaCNGC14:	5'- TATGCGGCCG CCAACGTGACAGATACACATTGTA -3'	Clone TaCNGC14 to the γ vector for VIGS
VF-TaCNGC16:	5'- CCTTAATTAATGCAGA GCAGCCAGGTGCTG -3'	Clone TaCNGC16 to the γ vector for VIGS
VR-TaCNGC16:	5'- TATGCGGCCGCTTCTCGTTGGCGAAGGT GTAG -3'	Clone TaCNGC16 to the γ vector for VIGS
QF-TaCNGC14-1:	5'- TACTACTCGTCCAACTGGCG -3'	qRT-PCR for validation of the expression patterns
QR-TaCNGC14-1:	5'- CAACGTGACAGATACACATTGTA -3'	qRT-PCR for validation of the expression patterns
QF-TaCNGC14-2:	5'- TTCCACTCCACGACGTGCGA -3'	qRT-PCR for validation of the expression patterns
QR-TaCNGC14-2:	5'- GGAGAGCGCGTAGAAGAAGAGC -3'	qRT-PCR for validation of the expression patterns
QF-TaCNGC16-1:	5'- CGCCGAAGTATCTACCTAGCT -3'	qRT-PCR for validation of the expression patterns
QR-TaCNGC16-1:	5'- AGCGCCCACGTGTCCCCGA -3'	qRT-PCR for validation of the expression patterns
QF-TaCNGC16-2:	5'- TGCAGAGCAGCCAGGTGCTG -3'	qRT-PCR for validation of the expression patterns
QR-TaCNGC16-2:	5'- TTCTCGTTGGCGAAGGTGTAG -3'	qRT-PCR for validation of the expression patterns
QF-TaEF	5'- TGGTGTCATCAAGCCTGGTATGGT -3'	qRT-PCR for validation of the expression patterns
QR-TaEF	5'- ACTCATGGTGCATCTCAACGGACT -3'	qRT-PCR for validation of the expression patterns
QF-TaPR1	5'- GAGAATGCAGACGCCCAAGC -3'	qRT-PCR for validation of the TaPR1 expression patterns
QR-TaPR1	5'- CTGGAGCTTGCAGTCGTTGATC -3'	qRT-PCR for validation of the TaPR1 expression patterns
PR1.1-F	5'- ACTACGACTACGGGTCCAACA -3'	qRT-PCR for validation of the TaPR1.1 expression patterns
PR1.1-R	5'- TCGTAGTTGCAGGTGATGAAG -3'	qRT-PCR for validation of the TaPR1.1 expression patterns
PR1.2-F	5'- CGCACTGGTCATAGTCATGG -3'	qRT-PCR for validation of the TaPR1.2 expression patterns
PR1.2-R	5'- CTGTTGTCCCACGTCACAG -3'	qRT-PCR for validation of the TaPR1.2 expression patterns
QF-TaCAT1	TGCCTGTGTTTTTTATCCGAGA	qRT-PCR for validation of the TaCAT1 expression patterns
QR-TaCAT1	CTGCTGATTAAGGTGTAGGTGT TGA	qRT-PCR for validation of the TaCAT1 expression patterns
Notes: Ta,Triticum aestivum; qRT-PCR, quantitative reverse transcription-polymerase chain reaction; TaEF1, The endogenous reference gene in wheat; TaPR1, the pathogenesis-related protein genes in wheat; TaCAT1,catalase in wheat; VIGS, viurs induced gene silencing; γ, virus vector. The "F" and "R" represent for "forword" and "reverse" respectively in the list of primer name;
